# Supplementary material for: Aberrant cell segregation in the craniofacial primordium and the emergence of facial dysmorphology in craniofrontonasal syndrome
Source: PLoS Genet. 2020 Feb 24;16(2):e1008300. doi: 10.1371/journal.pgen.1008300 (PMC7058351; doi:10.1371/journal.pgen.1008300)
Supplement: S4 Table — (XLSX) [file pgen.1008300.s014.xlsx]

## Sheet: E12_5to14_5_LandmarkDataset
	Analysis.Group	Genotype	Age	1.x	1.y	1.z	2.x	2.y	2.z	3.x	3.y	3.z	4.x	4.y	4.z	5.x	5.y	5.z	6.x	6.y	6.z	8.x	8.y	8.z	10.x	10.y	10.z	11.x	11.y	11.z	12.x	12.y	12.z	13.x	13.y	13.z	14.x	14.y	14.z	15.x	15.y	15.z	16.x	16.y	16.z	17.x	17.y	17.z	18.x
2/24_2	Actin-Cre x Efnb1	b-actin-CreTg/o; Efnb1+/Δ	E14.5	1.48721	0.523025	1.37007	1.28603	0.62677	2.27881	1.10669	2.42918	1.4039	1.19109	3.53337	1.31269	0.961442	3.03876	1.64695	0.849071	3.87716	2.36947	0.969173	5.06727	3.66148	0.867586	2.46083	1.69183	0.624085	2.26461	2.37975	1.09407	0.676461	1.51498	1.09696	0.936631	1.3328	0.518009	2.00418	3.00707	3.19251	1.06248	1.89199	4.18044	1.58573	2.05141	3.72872	1.28389	2.3549	4.29598
2/24_4	Actin-Cre x Efnb1	b-actin-CreTg/o; Efnb1+/Δ	E14.5	6.75987	3.07826	2.7439	6.33834	3.13424	3.70719	5.61208	1.62539	2.69645	4.83625	0.815251	2.48567	5.12267	1.148	2.89576	4.28984	0.68474	3.52229	2.9375	0.291569	4.33532	5.56198	1.50803	3.14336	5.51536	1.60617	3.84401	6.77048	2.76829	3.04701	6.63779	2.49032	2.93702	5.44532	1.86128	4.39885	5.17121	3.92179	2.26135	4.14916	4.32003	1.95307	4.51993	4.26363	2.4029	3.52998
2/24_5	Actin-Cre x Efnb1	b-actin-CreTg/o; Efnb1+/Δ	E14.5	2.70782	6.22671	0.822509	2.48631	6.30981	1.69735	4.13843	5.10705	1.59829	4.82937	4.35204	1.99115	4.48336	4.88451	2.12391	4.74072	4.35754	3.14068	4.78714	3.62409	4.72478	4.1857	5.26814	1.9375	3.95115	5.68697	2.63536	2.96731	6.38156	1.1039	3.23963	6.22401	1.07695	3.54582	5.99142	3.06207	1.75649	4.59813	1.00556	1.43998	3.56271	1.13129	1.37449	4.08769	1.36042	0.940665
2/24_6	Actin-Cre x Efnb1	b-actin-CreTg/o; Efnb1+/Δ	E14.5	0.53643	1.67627	1.852	0.611151	1.69219	2.92974	1.58125	3.20272	1.92365	2.3111	3.94778	1.87893	1.92253	3.66515	2.17825	2.56096	4.20077	2.9082	3.42349	4.73559	4.12732	1.472	3.33893	2.32562	1.28829	3.28049	3.01103	0.440816	1.97299	2.09611	0.58287	2.24262	1.97368	1.15187	3.02921	3.59525	2.19566	0.911575	1.83862	3.28504	0.61074	1.78783	2.80206	0.633348	2.10683	3.63238
2/24_9	Actin-Cre x Efnb1	b-actin-CreTg/o; Efnb1+/Δ	E14.5	0.699788	5.73517	3.05562	1.16456	5.49223	3.8386	2.41098	5.48305	2.26649	3.26552	5.10219	1.74756	3.01784	5.2647	2.24268	3.9779	4.82793	2.53504	5.24581	3.86897	3.08409	2.64886	5.50154	2.57872	2.73795	5.53654	3.27134	1.02981	5.92157	3.09673	1.21308	5.94413	2.87966	2.6841	5.51506	3.90653	0.583195	3.94105	2.85977	0.624203	2.88534	2.52252	0.663948	3.31242	2.95943	0.997591
3/5_2	Actin-Cre x Efnb1	b-actin-CreTg/o; Efnb1+/Δ	E14.5	1.20078	5.65019	1.22465	1.37202	5.78844	2.14983	2.98265	4.88003	1.30259	3.98804	4.2383	1.48111	3.5716	4.74266	1.68291	4.24995	4.35804	2.54974	4.95276	3.92911	3.76714	3.14965	5.13762	1.65514	3.13226	5.59774	2.41279	1.57557	5.84336	1.33803	1.85287	5.72846	1.21063	2.941	5.82055	2.88707	0.84916	3.90255	1.73569	0.67176	2.87626	2.11374	0.661896	3.42493	2.28264	0.730719
3/5_3	Actin-Cre x Efnb1	b-actin-CreTg/o; Efnb1+/Δ	E14.5	3.17698	6.3791	2.96607	3.02228	5.93059	3.68815	4.56814	5.14944	2.75494	5.23196	4.24983	2.51065	4.9565	4.58899	2.94134	5.18697	3.58744	3.43448	5.30325	2.16346	4.19098	4.67681	5.03309	3.20823	4.52689	4.95373	3.97973	3.46963	6.32877	3.24163	3.73572	6.20575	3.13907	4.24079	4.8228	4.53476	2.22023	5.06261	2.08273	1.75796	4.12526	1.68394	1.80007	4.49453	2.15001	1.42564
3/5_4	Actin-Cre x Efnb1	b-actin-CreTg/o; Efnb1+/Δ	E14.5	4.05995	5.35307	1.23948	4.08045	5.44476	2.23411	4.38218	3.50393	1.62002	4.23142	2.47131	1.78421	4.4137	3.01517	1.97735	4.35402	2.31104	2.8337	4.1848	1.57759	4.22938	4.55868	3.51343	1.98935	4.80365	3.81575	2.58028	4.35917	5.2282	1.41869	4.45291	4.91826	1.35168	4.79649	4.19005	3.07608	2.26784	4.80867	1.51105	1.33277	4.38692	1.64228	1.73744	4.72355	1.91443	1.06268
3/5_6	Actin-Cre x Efnb1	b-actin-CreTg/o; Efnb1+/Δ	E14.5	1.00013	0.638046	1.89631	1.14891	0.652789	2.95476	0.772895	2.50003	1.91647	0.905041	3.71665	1.98784	0.751712	3.15092	2.30748	1.02121	3.98741	2.98579	1.47626	4.95427	4.12711	0.626649	2.60275	2.32542	0.557114	2.45767	3.09868	0.759321	0.832555	2.10971	0.681232	1.07782	1.96542	0.597389	2.17724	3.66031	2.75417	1.16129	1.74592	3.89602	1.55587	1.84404	3.47671	1.28093	2.13772	4.2099
3/5_7	Actin-Cre x Efnb1	b-actin-CreTg/o; Efnb1+/Δ	E14.5	0.648337	5.00086	2.98177	0.939565	4.70745	3.91622	2.63183	5.07397	2.78701	3.74646	4.87837	2.74918	3.24421	4.99784	3.08482	4.03661	4.56484	3.61225	5.05387	4.03561	4.71482	2.77123	5.14896	3.27059	2.70035	5.2034	4.0772	0.939282	5.29359	3.18698	1.17896	5.36435	3.02328	2.48031	5.11067	4.58644	0.961492	3.04374	2.63792	1.41529	2.13898	2.32787	1.15247	2.49199	2.79916	1.73037
3/5_8	Actin-Cre x Efnb1	b-actin-CreTg/o; Efnb1+/Δ	E14.5	0.534147	2.91629	1.6033	0.606382	3.10094	2.57474	2.17473	3.77377	1.34707	3.32267	4.16587	1.30829	2.70394	4.1783	1.61604	3.62046	4.46795	2.31517	4.56943	4.79589	3.61977	2.19448	4.07582	1.68991	2.00796	4.3898	2.38463	0.58552	3.2232	1.71337	0.808183	3.39337	1.57067	1.77033	4.35594	3.00952	1.69762	1.3992	1.93748	2.55621	0.737889	2.09999	2.10071	1.02944	2.37898	2.7724
3/5_9	Actin-Cre x Efnb1	b-actin-CreTg/o; Efnb1+/Δ	E14.5	5.22504	5.28668	2.52948	5.07352	5.01413	3.2444	5.19068	3.73123	1.82049	4.91586	2.74317	1.51519	5.14816	3.09341	1.95287	4.73926	2.22085	2.35658	4.44745	1.20755	3.23787	5.33054	3.42716	2.16449	5.50154	3.27688	2.94228	5.43013	5.05312	2.65481	5.49713	4.84109	2.4331	5.42526	3.24767	3.45723	3.54955	5.24103	2.16161	2.44289	4.84901	2.09726	2.91149	5.08337	2.54082	2.20606
3/5_10	Actin-Cre x Efnb1	b-actin-CreTg/o; Efnb1+/Δ	E14.5	1.3048	6.20119	2.84102	1.45365	5.75068	3.69878	2.90296	5.51502	2.39044	3.81729	4.95237	2.05876	3.50955	5.16735	2.51431	4.20798	4.34671	2.9153	4.96204	3.15661	3.59909	3.12283	5.48237	2.81143	3.16241	5.38476	3.57243	1.62872	6.27771	3.04181	1.9321	6.20599	2.8876	3.03521	5.21631	4.12751	0.758447	4.57922	2.29819	0.55577	3.50986	2.01453	0.597335	3.84682	2.47275	0.713398
3/11_1	Actin-Cre x Efnb1	b-actin-CreTg/o; Efnb1+/Δ	E14.5	1.2642	5.47581	1.74317	1.33345	5.41573	2.56858	2.95093	4.85688	1.68939	3.82037	4.19516	1.68514	3.47776	4.62011	2.00429	4.03579	4.13163	2.70119	4.70982	3.63761	4.00192	3.11757	5.03662	2.02054	3.14888	5.30817	2.73946	1.5481	5.64904	1.90085	1.83629	5.59584	1.79229	2.92867	5.35277	3.31349	0.823205	3.69355	1.80215	0.775951	2.56866	1.97129	0.678479	3.17281	2.20729	0.838045
3/11_4	Actin-Cre x Efnb1	b-actin-CreTg/o; Efnb1+/Δ	E14.5	1.33979	5.34912	2.17955	1.31976	5.10881	2.93787	3.00643	4.89214	2.15716	3.87722	4.24362	2.2316	3.43442	4.52735	2.40385	3.93386	3.89175	3.16588	4.19864	3.29075	4.39995	3.11297	4.9646	2.53594	2.9748	5.00344	3.40804	1.56646	5.45013	2.34664	1.82762	5.46024	2.24196	2.79871	4.83634	3.87541	1.08257	3.81928	1.66149	1.12469	2.6583	1.63693	0.940116	3.12924	1.9737	1.09877
3/11_5	Actin-Cre x Efnb1	b-actin-CreTg/o; Efnb1+/Δ	E14.5	4.68014	4.61919	1.86925	4.51973	4.62199	2.62323	4.64232	2.90603	1.87332	4.35348	1.89844	2.0605	4.59837	2.40173	2.33341	4.14773	1.76897	3.10921	3.74882	1.3272	4.4227	4.81375	2.80017	2.34819	4.89509	2.91654	3.15107	4.86738	4.41716	2.01432	4.93408	4.15518	1.98738	4.82022	3.17179	3.64726	3.01649	4.42513	1.55191	1.89969	4.10132	1.59414	2.36979	4.41675	1.88069	1.66841
3/11_6	Actin-Cre x Efnb1	b-actin-CreTg/o; Efnb1+/Δ	E14.5	0.368398	3.63365	1.81111	0.477154	3.64052	2.66626	2.13698	4.13487	1.73042	3.26061	4.26057	1.85303	2.6972	4.35849	2.07677	3.50314	4.29934	2.85483	4.3393	4.24982	3.99088	2.21801	4.38931	2.14327	1.96923	4.58319	2.90715	0.542083	3.94511	1.98475	0.761256	4.06386	1.9042	1.82625	4.48148	3.45951	1.12334	2.09362	1.71024	1.83287	1.0484	1.82242	1.37448	1.40202	2.16124	1.88529
3.23_3	Actin-Cre x Efnb1	b-actin-CreTg/o; Efnb1+/Δ	E14.5	0.815664	4.52378	1.41416	0.761237	4.48117	2.5123	2.59195	4.82333	1.64722	3.9284	4.7458	1.76917	3.29438	4.87488	2.03981	4.16341	4.77028	2.89512	4.99852	4.46264	4.22342	2.71531	5.0005	2.09148	2.44319	5.15309	2.89178	0.970534	4.81372	1.69474	1.19691	4.90509	1.5848	2.20579	5.08975	3.38782	1.33933	2.76286	1.49583	1.82354	1.64465	1.5699	1.52734	2.01947	1.87357	1.8772
3.23_5	Actin-Cre x Efnb1	b-actin-CreTg/o; Efnb1+/Δ	E14.5	5.51692	3.71427	0.425018	5.68649	3.91942	1.25858	4.87258	2.14299	1.35614	4.34499	1.27792	1.92061	4.77017	1.73266	1.99341	4.52638	1.42376	3.12571	3.92179	1.28182	4.67997	5.15202	2.10119	1.7255	5.54651	2.47435	2.37046	5.77732	3.45289	0.695386	5.67763	3.16898	0.699183	5.82813	3.00159	2.69997	3.75698	4.35137	0.91151	2.65459	4.50799	1.15843	3.25861	4.60671	1.27763	2.72664
3.23_8	Actin-Cre x Efnb1	b-actin-CreTg/o; Efnb1+/Δ	E14.5	0.708892	4.863	2.11399	0.780152	4.52693	3.19336	2.61161	5.18767	2.4945	3.84961	5.13396	2.53725	3.22046	5.25309	2.76815	3.98879	4.80475	3.55933	4.97848	4.33063	4.5549	2.7036	5.29599	2.89956	2.40616	5.2914	3.75973	0.89684	5.12797	2.4368	1.12071	5.26215	2.36241	2.20853	5.09177	4.20576	1.28503	3.16057	1.80064	1.8576	2.09117	1.62302	1.54137	2.44624	1.99757	1.92165
4.23_2	Actin-Cre x Efnb1	b-actin-CreTg/o; Efnb1+/Δ	E14.5	0.899845	5.27065	1.32808	0.998601	5.36526	2.40484	2.78356	4.9801	1.44472	3.85802	4.65153	1.4596	3.42514	4.9173	1.75946	4.23914	4.6896	2.5533	5.22581	4.08422	3.79411	2.88457	5.16218	1.75262	2.78848	5.49297	2.47236	1.16412	5.527	1.56334	1.45571	5.52027	1.39109	2.49484	5.54953	3.14406	0.865354	3.42787	1.73799	1.04071	2.21902	1.92165	0.884243	2.81012	2.19178	1.12061
4.23_3	Actin-Cre x Efnb1	b-actin-CreTg/o; Efnb1+/Δ	E14.5	1.8151	6.36227	2.03559	1.8119	6.152	2.99883	3.37491	5.28927	1.989	4.06388	4.52244	1.87218	3.80078	4.8867	2.24029	4.33009	4.21281	2.93173	4.80826	3.06971	3.98151	3.50758	5.33803	2.30806	3.51476	5.46875	3.06124	2.12097	6.44518	2.23784	2.40604	6.32351	2.05736	3.16808	5.61264	3.69383	1.01548	4.65366	1.85121	0.704043	3.66756	1.74053	0.738445	4.11735	2.10215	0.492919
4.23_7	Actin-Cre x Efnb1	b-actin-CreTg/o; Efnb1+/Δ	E14.5	0.395624	3.92704	2.66958	0.834291	3.95192	3.39045	1.99159	4.28935	2.01045	3.13411	4.39659	1.59724	2.72468	4.49079	2.08817	3.74856	4.54286	2.5532	5.18032	4.27109	3.27814	2.20744	4.4915	2.29485	2.30326	4.66692	3.10659	0.592381	4.21323	2.78006	0.767086	4.30039	2.55053	2.16688	4.62905	3.72212	1.05675	2.22905	2.52593	1.5413	1.28541	2.32254	1.33	1.70493	2.78264	2.06583
7/1b_2	Actin-Cre x Efnb1	b-actin-CreTg/o; Efnb1+/Δ	E14.5	1.94948	6.80435	3.27076	2.06751	6.13672	4.16822	3.53699	5.91852	2.71319	4.30556	5.36923	2.10534	4.08682	5.47135	2.66767	4.76855	4.53836	3.004	5.46386	3.11817	3.35552	3.72943	5.79617	3.01834	3.7612	5.5609	3.72074	2.29426	6.75184	3.52446	2.52335	6.7175	3.31386	3.54026	5.37859	4.35721	1.1428	5.25143	2.50573	0.807537	4.23156	1.99062	0.917106	4.50329	2.51882	0.847742
7/1b_9	Actin-Cre x Efnb1	b-actin-CreTg/o; Efnb1+/Δ	E14.5	6.10752	5.12828	3.42971	5.53802	4.7678	4.31791	5.81849	3.40511	2.74411	5.56339	2.50803	2.18316	5.57455	2.72127	2.71209	4.91944	1.80844	2.97298	3.80142	0.66445	3.33664	5.70715	3.09789	3.09129	5.48791	2.98877	3.77481	6.20741	4.77761	3.61501	6.25461	4.55549	3.40833	5.313	3.19702	4.39769	4.36436	5.36174	2.64709	3.44147	5.38745	2.05854	3.67198	5.34404	2.56984	2.57854
2/25_4	Actin-Cre x Efnb1	b-actin-CreTg/o; Efnb1+/Δ	E14.5	1.13125	6.49116	3.21768	1.16673	5.95878	4.0496	2.92634	5.82535	2.99158	3.92361	5.32408	2.64977	3.49393	5.45475	3.16719	4.14838	4.67785	3.66876	4.82365	3.4457	4.38712	3.03667	5.75288	3.39973	2.96855	5.60004	4.11963	1.41874	6.54642	3.47068	1.70636	6.55949	3.32077	2.584	5.44335	4.68303	0.791073	4.78974	2.30893	0.751244	3.90245	1.7857	0.665713	4.11598	2.29025	0.693697
2/25_5	Actin-Cre x Efnb1	b-actin-CreTg/o; Efnb1+/Δ	E14.5	1.05537	5.2049	1.28571	0.84756	5.07737	2.16042	2.84031	4.99888	1.96651	3.87949	4.66286	2.23748	3.33488	4.86616	2.4353	3.7583	4.51115	3.37478	4.23087	3.8732	4.61847	2.79499	5.10658	2.40396	2.44648	5.24157	3.03585	1.23695	5.41834	1.62205	1.53611	5.45328	1.5912	1.98797	5.26787	3.42995	1.18311	3.34349	1.27004	1.3946	2.21299	1.29559	1.10235	2.75848	1.54464	1.07152
2/25_7	Actin-Cre x Efnb1	b-actin-CreTg/o; Efnb1+/Δ	E14.5	0.337448	1.86544	2.14109	0.577131	1.95725	3.02466	1.55573	3.25799	1.91129	2.40736	4.03464	1.72478	2.04239	3.78708	2.15586	2.79545	4.39808	2.82123	3.99274	4.95637	3.93718	1.52279	3.46454	2.32385	1.44747	3.52679	3.08378	0.325834	2.25384	2.32934	0.459014	2.43885	2.19268	1.30455	3.375	3.69279	1.96073	0.858204	2.13342	3.08257	0.384982	2.16133	2.56046	0.560388	2.49266	3.40454
2/25_10	Actin-Cre x Efnb1	b-actin-CreTg/o; Efnb1+/Δ	E14.5	6.44411	2.36563	1.82935	6.2584	2.70478	2.6253	5.15793	1.15682	2.3039	4.16612	0.431338	2.51345	4.6098	0.79341	2.75438	3.84477	0.639764	3.61055	2.56607	0.776726	4.73286	5.12749	1.09686	2.80307	5.33079	1.42274	3.51766	6.46688	2.15138	2.15946	6.29264	1.91635	2.06872	5.4424	1.78373	3.9685	4.92449	3.3742	1.38997	3.86023	3.8226	1.14372	4.32082	3.78465	1.51252	3.50563
4.8_2	Actin-Cre x Efnb1	b-actin-CreTg/o; Efnb1+/Δ	E13.5	1.06514	5.17267	2.02625	1.18351	4.98001	2.81092	2.7214	4.79143	1.78306	3.67913	4.14013	1.90189	3.26635	4.52547	2.16781	3.78976	4.00764	2.88651	4.23389	3.70192	4.20999	2.88334	4.9016	2.1312	2.89154	5.12551	3.01207	1.31143	5.35769	2.13377	1.62199	5.36873	2.06072	2.67292	5.05505	3.49706	0.851962	3.48988	1.6767	1.00141	2.37086	1.7934	0.809977	2.91525	2.05848	1.02387
4.8_4	Actin-Cre x Efnb1	b-actin-CreTg/o; Efnb1+/Δ	E13.5	0.316928	3.49774	3.09723	0.671466	3.22796	3.61461	1.64185	4.25678	2.56433	2.485	4.45703	2.32069	2.08756	4.37818	2.74917	3.06287	4.10157	3.03085	4.09572	3.75597	3.92321	1.71266	4.34203	2.91087	2.05793	4.24214	3.65334	0.457533	3.69586	3.26624	0.655024	3.93014	3.19916	2.00467	4.01236	4.05627	0.78844	2.25892	2.18202	1.40445	1.62329	1.68288	1.1255	1.77708	2.19576	1.94734
4.8_7	Actin-Cre x Efnb1	b-actin-CreTg/o; Efnb1+/Δ	E13.5	2.62197	5.70141	3.3647	2.44693	5.17773	3.89884	3.72271	4.72564	2.67216	4.08582	3.81848	2.22691	3.91294	4.1764	2.72574	3.90386	3.16861	2.8076	3.95915	1.9765	3.56317	3.82561	4.53406	3.01227	3.83779	4.14347	3.74951	2.87374	5.59564	3.53395	3.11818	5.48673	3.45519	3.62252	3.98746	4.09669	1.47302	5.00653	2.34121	0.970994	4.25667	1.85265	1.09781	4.53127	2.38542	0.828881
4.27_1	Actin-Cre x Efnb1	b-actin-CreTg/o; Efnb1+/Δ	E13.5	0.297861	2.10036	2.75609	0.672254	2.1524	3.45782	1.19656	3.38884	2.16826	2.07585	3.98606	1.92427	1.69098	3.7955	2.37205	2.65736	4.07535	2.67659	3.51901	4.39178	3.573	1.29171	3.59928	2.5197	1.45959	3.77426	3.28222	0.297489	2.43259	2.88184	0.372196	2.72091	2.74453	1.56653	3.59456	3.79855	1.50822	1.10606	2.16716	2.5066	0.732689	1.9664	2.067	0.859244	2.32891	3.06165
4.27_3	Actin-Cre x Efnb1	b-actin-CreTg/o; Efnb1+/Δ	E13.5	0.597791	0.783885	2.19715	0.717285	0.957872	2.88482	0.907787	2.3081	1.64672	1.38781	3.17907	1.61238	1.10029	2.78495	1.88856	1.66377	3.43837	2.4307	1.88408	4.05273	3.41844	0.737989	2.45984	2.03212	0.567777	2.57759	2.83255	0.44572	1.02328	2.29616	0.396457	1.34283	2.26631	0.677095	2.50712	3.27201	2.16301	0.587352	1.82335	3.18876	0.785262	1.83577	2.69887	0.672857	2.10875	3.47624
4.27_5	Actin-Cre x Efnb1	b-actin-CreTg/o; Efnb1+/Δ	E13.5	2.16367	5.94888	2.52815	2.13898	5.61877	3.23406	3.36371	4.94797	2.02799	3.73237	4.00468	1.81483	3.56692	4.50865	2.12639	3.76412	3.52493	2.54594	4.00475	2.86778	3.59337	3.50903	4.95197	2.35376	3.64947	4.83129	3.13486	2.42832	5.92515	2.70989	2.70816	5.83161	2.63482	3.47835	4.73873	3.59628	1.0693	4.88457	1.98635	0.630279	3.90683	1.87452	0.837151	4.39667	2.15722	0.672219
4.30_2	Actin-Cre x Efnb1	b-actin-CreTg/o; Efnb1+/Δ	E13.5	4.93462	4.47598	2.1486	4.78508	4.4484	2.95828	4.83385	2.82542	1.95351	4.4384	1.7764	2.04107	4.69953	2.23529	2.3184	4.18493	1.63425	2.97024	3.72787	1.09106	4.10683	4.98335	2.694	2.36636	5.07945	2.74493	3.27558	5.11832	4.23429	2.2854	5.17372	3.94374	2.29726	4.91898	2.89561	3.70116	3.39268	4.52121	1.73161	2.18318	4.20676	1.77794	2.72108	4.49113	2.05118	1.99737
4.30_3	Actin-Cre x Efnb1	b-actin-CreTg/o; Efnb1+/Δ	E13.5	2.80011	2.8737	0.147046	2.32007	2.83192	0.719902	3.87712	3.86283	0.911267	4.52528	4.17563	1.76456	3.93567	4.106	1.46569	3.88879	4.1982	2.53215	3.36351	4.36932	3.69836	3.55792	4.06345	1.14775	2.96219	4.23315	1.68385	2.73736	3.14213	0.261434	2.86536	3.38763	0.369869	2.53831	4.11217	1.90864	3.72205	1.56306	0.800148	4.27798	1.01229	1.53859	3.7084	1.23766	1.15236	3.7069
4.30_4	Actin-Cre x Efnb1	b-actin-CreTg/o; Efnb1+/Δ	E13.5	0.462791	2.05451	2.76191	0.85375	2.07169	3.44318	1.42969	3.16104	2.03422	2.33112	3.67492	1.76025	1.82048	3.52979	2.18908	2.79842	3.78676	2.58044	3.60237	4.17654	3.4798	1.44712	3.40311	2.38736	1.57137	3.54854	3.23366	0.500875	2.33776	2.90425	0.574199	2.58025	2.78616	1.71542	3.44462	3.67093	1.56622	0.992964	2.18548	2.55383	0.583143	2.06974	2.12533	0.70349	2.3763	3.10641
4.30_6	Actin-Cre x Efnb1	b-actin-CreTg/o; Efnb1+/Δ	E13.5	0.533774	2.75359	1.77486	0.577578	2.75487	2.54194	1.92404	3.52448	1.56202	2.94618	3.77315	1.77746	2.37102	3.77397	1.9532	3.18774	3.69985	2.62253	3.53866	3.93481	3.71561	1.90817	3.74589	1.91434	1.89073	3.95769	2.69891	0.580489	3.01769	1.93753	0.760824	3.2351	1.89558	1.6455	3.82474	3.17529	1.44656	1.34001	1.6385	2.23871	0.718576	1.77475	1.7386	0.977947	1.97995	2.40772
4.30_8	Actin-Cre x Efnb1	b-actin-CreTg/o; Efnb1+/Δ	E13.5	0.373662	3.92591	3.79161	0.888726	3.6486	4.23277	1.50198	4.63899	2.77858	2.32568	4.64152	2.22517	2.07848	4.66344	2.75958	3.0637	4.35781	2.69594	4.2008	4.23732	3.40052	1.76498	4.7258	3.10372	2.29167	4.62484	3.72805	0.598284	4.15364	3.89032	0.782659	4.37848	3.78635	2.4145	4.35868	4.15403	0.466576	2.697	2.71736	0.948133	1.92306	2.20179	0.76961	2.1751	2.72519	1.61266
5.3B_3	Actin-Cre x Efnb1	b-actin-CreTg/o; Efnb1+/Δ	E13.5	2.60046	5.70223	1.36023	2.70791	5.75832	2.117	3.32346	4.23392	1.30747	3.64533	3.19079	1.59542	3.62997	3.79069	1.73749	3.80069	3.21464	2.55964	4.13392	2.78883	3.86927	3.6107	4.32429	1.63851	3.92107	4.54241	2.36208	2.90894	5.65161	1.47207	3.12447	5.40727	1.466	3.87048	4.77414	2.82482	1.35673	4.82943	1.50969	0.486477	4.06213	2.0569	0.834435	4.62527	2.14355	0.607821
5.3B_5	Actin-Cre x Efnb1	b-actin-CreTg/o; Efnb1+/Δ	E13.5	2.44325	3.83749	0.406315	2.48051	4.30136	0.922406	3.41585	2.79475	1.16299	3.83948	2.20421	2.02587	3.71799	2.64135	1.75354	3.84263	2.71767	2.80921	4.05742	3.352	3.9351	3.62109	3.04728	1.4135	3.84633	3.68314	1.87489	2.77186	3.8465	0.501532	2.99281	3.75974	0.645407	3.71129	4.13223	2.0897	1.26766	2.98639	1.01009	0.635172	2.51922	1.88066	0.87063	2.89812	1.67393	0.617863
4.28_5	Actin-Cre x Efnb1	b-actin-CreTg/o; Efnb1+/Δ	E12.5	1.06965	3.59342	1.23948	1.09619	3.62781	1.6904	2.25458	3.54703	1.03814	2.95612	2.99635	1.32416	2.47267	3.42589	1.35138	2.91556	3.19598	2.09519	3.0812	3.44094	3.06331	2.38079	3.68177	1.36759	2.53788	3.96993	1.83922	1.31214	3.90808	1.29647	1.46879	3.89369	1.10202	2.32082	3.99228	2.22929	0.820773	2.42188	1.20675	1.10781	1.77702	1.52944	0.883485	2.25096	1.51248	1.09451
4.28_10	Actin-Cre x Efnb1	b-actin-CreTg/o; Efnb1+/Δ	E12.5	0.747921	3.09768	1.88491	0.926211	3.06075	2.2935	1.67691	3.43487	1.31584	2.56589	3.14777	1.17604	2.06165	3.3499	1.48791	2.77956	3.13918	1.8753	3.23467	3.23663	2.8523	1.86742	3.61206	1.58746	2.25619	3.77424	2.09499	0.892947	3.45129	1.88624	0.925087	3.53249	1.71474	2.1431	3.73713	2.44788	0.751152	1.96776	1.59801	1.29046	1.25443	1.57925	0.971357	1.70046	1.81356	1.6002
4.28_11	Actin-Cre x Efnb1	b-actin-CreTg/o; Efnb1+/Δ	E12.5	2.08891	4.4595	1.45501	2.18923	4.37232	1.90152	2.71879	3.42877	1.07868	2.71008	2.57549	1.21763	2.74979	3.14416	1.32786	2.81418	2.41386	1.92637	3.25412	2.45934	2.87201	2.91191	3.39074	1.30994	3.28799	3.40609	1.77905	2.46041	4.42451	1.49313	2.56567	4.29551	1.27096	3.17031	3.56088	2.1937	0.99754	4.02745	1.36469	0.598386	3.33795	1.50855	0.866974	3.75988	1.60529	0.634626
5.3A_2	Actin-Cre x Efnb1	b-actin-CreTg/o; Efnb1+/Δ	E12.5	3.45377	4.2977	1.47302	3.39641	4.34613	2.0312	3.79156	3.02964	1.41879	3.54003	2.11472	1.71036	3.70164	2.67982	1.76253	3.41386	2.07949	2.5266	3.52206	2.13812	3.67489	3.96158	2.91528	1.71578	4.13405	2.93183	2.40975	3.73244	4.14593	1.64512	3.82606	3.95843	1.46965	4.02079	3.22152	2.74351	2.14245	4.07878	1.16546	1.31943	3.56512	1.44393	1.82124	3.98685	1.53993	1.25054
5.3A_4	Actin-Cre x Efnb1	b-actin-CreTg/o; Efnb1+/Δ	E12.5	1.30772	4.14884	3.26855	1.54127	3.79903	3.64778	2.39346	4.3768	2.58596	3.13901	3.90552	2.07627	2.82288	3.99804	2.56483	3.44167	3.31216	2.63457	4.03297	2.69806	3.47947	2.70311	4.2875	2.80788	3.07561	4.04941	3.32377	1.6195	4.29003	3.4108	1.7522	4.46149	3.24823	2.94628	3.80132	3.71658	0.769719	3.17922	2.47495	0.944914	2.41734	1.93249	0.900591	2.77754	2.44328	1.3375
5.3A_6	Actin-Cre x Efnb1	b-actin-CreTg/o; Efnb1+/Δ	E12.5	4.63469	1.73783	1.44023	4.59219	1.71445	1.93922	3.6246	1.03249	1.15183	2.71355	0.994409	1.30941	3.29024	0.957882	1.37934	2.63344	0.879902	2.14619	2.59193	0.544722	3.12541	3.55792	0.795331	1.40381	3.5355	0.507108	2.05693	4.59804	1.36847	1.51112	4.47101	1.20083	1.35682	3.80564	0.645792	2.4075	4.02685	2.87427	1.30238	3.24971	3.29574	1.50068	3.73713	3.03376	1.59961	3.16159
5.3A_7	Actin-Cre x Efnb1	b-actin-CreTg/o; Efnb1+/Δ	E12.5	0.792573	1.20527	1.53052	0.757913	1.2918	2.12019	0.934616	2.5013	1.28202	1.54849	3.3085	1.47531	1.15033	2.83385	1.55973	1.54386	3.39115	2.29555	1.31893	3.66431	3.39462	0.861493	2.70348	1.50457	0.626566	2.87007	2.05313	0.542011	1.47807	1.64097	0.5338	1.65104	1.41739	0.533163	2.62701	2.54809	2.07922	0.821352	1.53223	2.91458	1.06508	1.71098	2.37734	0.946433	1.79443	2.99918
7/1_4	Actin-Cre x Efnb1	b-actin-CreTg/o; Efnb1+/Δ	E12.5	4.58958	2.40319	1.67358	4.48231	2.51595	2.22907	4.21315	1.16051	1.5934	3.49004	0.558181	1.77826	3.94331	0.975376	1.91877	3.26119	0.758026	2.59464	3.11992	0.691897	3.65657	4.20532	1.00425	1.88982	4.21569	0.965153	2.69345	4.7703	2.12548	1.87653	4.78474	1.90994	1.74566	4.25364	1.32033	2.94566	3.53326	3.03445	1.16949	2.65856	2.9704	1.16328	3.13947	3.03466	1.36576	2.35134
7/1_5	Actin-Cre x Efnb1	b-actin-CreTg/o; Efnb1+/Δ	E12.5	4.77781	2.25801	2.47358	4.38493	2.25964	2.96763	4.19051	1.21396	1.80605	3.46331	0.784991	1.4992	3.80053	1.03716	1.92093	2.9414	0.714715	2.2739	2.41739	0.380302	3.16326	4.08812	0.983629	2.04947	3.90244	0.747426	2.67946	4.80125	1.93655	2.59953	4.80812	1.71975	2.38907	3.83885	0.907856	3.05416	3.94485	3.15648	1.88305	3.08801	3.40725	1.57924	3.57978	3.23264	2.00984	2.60052
7/1_6	Actin-Cre x Efnb1	b-actin-CreTg/o; Efnb1+/Δ	E12.5	0.413806	2.65658	2.96122	0.789157	2.55945	3.38323	1.1898	3.45122	2.21562	1.99853	3.495	1.76743	1.57165	3.47031	2.24717	2.63506	3.30983	2.34736	3.39534	3.24195	3.20531	1.44165	3.6017	2.4202	1.9249	3.67158	3.007	0.551474	2.94393	3.10791	0.557699	3.11707	2.95247	2.0037	3.52155	3.30617	0.48303	1.63321	2.23271	1.10697	1.06556	1.78365	0.877562	1.30839	2.2601	1.78544
7/1_8	Actin-Cre x Efnb1	b-actin-CreTg/o; Efnb1+/Δ	E12.5	0.424099	1.52976	2.67152	0.76764	1.58113	3.098	0.82485	2.67803	2.05541	1.62005	3.15691	1.60968	1.19238	2.85208	2.03822	2.22794	3.23744	2.34944	2.70359	3.4823	3.28841	0.980318	2.90048	2.22911	1.25467	3.10242	2.78929	0.413241	1.83947	2.82008	0.345425	2.06521	2.59528	1.28508	2.94447	3.213	1.20939	0.702232	1.91085	2.20049	0.535937	1.52252	1.62888	0.626498	1.98833	2.67666
7/1_11	Actin-Cre x Efnb1	b-actin-CreTg/o; Efnb1+/Δ	E12.5	2.70765	4.69442	2.10977	2.71024	4.49964	2.61417	3.38311	3.73019	1.47987	3.34431	2.77123	1.25774	3.38487	3.31886	1.59122	3.26506	2.30231	2.05145	3.46337	1.88832	3.07092	3.52051	3.53764	1.65564	3.7536	3.1774	2.33654	3.0457	4.58622	2.2132	3.21814	4.48409	1.96929	3.68286	3.28915	2.6893	1.41722	4.39407	1.79292	0.832501	3.6175	1.61963	1.22276	4.07818	1.93434	0.869849
7/6_1	Actin-Cre x Efnb1	b-actin-CreTg/o; Efnb1+/Δ	E12.5	1.24514	5.91812	2.13008	1.30946	5.63428	2.68852	2.50787	5.59125	1.80613	3.08982	4.84869	1.72604	2.80509	5.21239	1.99664	3.28368	4.33509	2.60225	3.38992	4.03361	3.59781	2.74055	5.52771	2.13951	2.90931	5.39666	2.81889	1.55063	6.03915	2.29145	1.75819	6.06464	2.1376	2.69622	5.30125	3.19827	0.649684	4.8251	1.42782	0.658115	3.95165	1.398	0.554555	4.46149	1.61418	0.638271
7/6_2	Actin-Cre x Efnb1	b-actin-CreTg/o; Efnb1+/Δ	E12.5	1.81266	4.55622	1.74765	1.69549	4.30317	2.27854	3.13203	4.22627	1.87442	3.72036	3.49531	1.91961	3.26339	3.92045	2.07934	3.51711	3.13327	2.73554	3.26338	2.93161	3.89401	3.22288	4.16295	2.20406	3.1918	4.16681	2.83259	2.08413	4.69405	2.0159	2.28292	4.7495	1.91171	2.85696	4.12534	3.13451	1.33776	3.5014	1.0698	1.38341	2.59936	0.977916	1.26231	3.12138	1.24955	1.20285
7/6_3	Actin-Cre x Efnb1	b-actin-CreTg/o; Efnb1+/Δ	E12.5	0.565131	0.867444	1.89004	0.653795	0.95549	2.45346	0.549924	2.2516	1.45571	1.00805	3.12174	1.42754	0.668009	2.59942	1.66292	1.22137	3.36732	2.27099	1.17374	3.70153	3.35707	0.447205	2.4536	1.71601	0.321227	2.5902	2.44302	0.363583	1.09116	1.97965	0.27583	1.29075	1.83689	0.348114	2.43951	2.8318	1.98129	0.663629	1.60827	2.82129	1.0384	1.56492	2.32664	0.836874	1.72057	3.03843
7/6_8	Actin-Cre x Efnb1	b-actin-CreTg/o; Efnb1+/Δ	E12.5	3.09457	0.593809	2.94117	2.97375	0.952356	3.42642	1.93345	0.693205	2.25282	1.34196	1.25993	1.8433	1.64156	0.961323	2.28756	1.00514	1.93903	2.4751	0.598141	2.4497	3.35185	1.65351	0.777326	2.4787	1.36302	1.03943	3.11211	2.80036	0.477213	3.05453	2.63599	0.398247	2.91484	1.52622	1.15174	3.4802	3.73455	1.60998	2.18597	3.68919	2.46548	1.81755	3.68614	2.03013	2.24008	3.42745
7/6_9	Actin-Cre x Efnb1	b-actin-CreTg/o; Efnb1+/Δ	E12.5	3.32705	4.62707	2.52249	3.13227	4.34541	3.01063	3.81858	3.43052	1.92197	3.69837	2.54824	1.71698	3.72891	3.0828	1.95701	3.33554	2.07862	2.43393	3.20342	1.57091	3.35837	3.95079	3.20698	2.19211	3.96364	2.94523	2.77914	3.58166	4.39398	2.58278	3.7186	4.27314	2.42687	3.70846	3.00237	3.26381	2.02664	4.47055	1.86706	1.39194	3.9249	1.64302	1.778	4.20923	1.91488	1.09297
2/24_1	Actin-Cre x Efnb1	b-actin-CreTg/o; Efnb1Δ/Y	E14.5	3.29449	6.96472	2.49799	3.3404	6.65253	3.65736	4.15195	5.28602	2.16224	4.55011	4.26472	1.87902	4.49385	4.72423	2.3027	4.71653	3.75003	2.78264	4.72202	2.33198	3.52565	4.34872	5.23267	2.46949	4.45647	5.33243	3.30472	3.6612	6.81658	2.70016	3.77014	6.64699	2.52849	4.32772	5.30199	3.8715	1.79848	5.80917	2.34442	1.0437	5.04437	2.12728	1.28017	5.35267	2.54304	0.781889
2/24_3	Actin-Cre x Efnb1	b-actin-CreTg/o; Efnb1Δ/Y	E14.5	6.63289	2.38163	2.86842	6.17543	2.44161	3.93727	5.11687	1.27579	2.48412	4.17156	0.702548	2.11553	4.51447	0.861619	2.57358	3.56189	0.519608	3.05818	1.93431	0.40467	3.63405	5.08151	1.13453	2.846	5.07653	1.20431	3.5883	6.55016	2.06389	3.05415	6.36644	1.88512	2.88722	5.04251	1.40972	4.22123	5.29392	3.62255	2.38984	4.466	4.30594	2.00787	4.7016	4.16423	2.50767	3.79143
2/24_7	Actin-Cre x Efnb1	b-actin-CreTg/o; Efnb1Δ/Y	E14.5	0.370562	2.82508	2.19062	0.634165	2.8093	3.31236	1.88775	3.91042	2.11214	2.92399	4.62838	1.94362	2.45623	4.42958	2.3357	3.2906	4.88952	3.0746	4.96476	5.04118	3.95343	1.90972	4.12902	2.48431	1.79253	4.09299	3.26442	0.429697	3.1875	2.3937	0.615003	3.33478	2.24414	1.74959	3.94745	3.89213	1.83197	1.73956	2.00808	2.82661	0.939084	1.85894	2.4316	1.12257	2.24791	3.30327
2/24_8	Actin-Cre x Efnb1	b-actin-CreTg/o; Efnb1Δ/Y	E14.5	0.428693	3.10031	1.70472	0.521913	2.93823	2.87278	1.91214	4.20323	1.94093	2.88563	4.88461	2.07691	2.41976	4.64319	2.34042	3.12122	4.93796	3.21599	4.38156	5.0313	4.31654	1.84579	4.35541	2.31176	1.59696	4.22324	3.05628	0.450823	3.41114	1.91162	0.665544	3.60424	1.81832	1.36978	3.96094	3.59	1.95047	2.04578	1.5966	2.93925	1.3642	1.52703	2.49797	1.50237	1.86258	3.13638
3/5_1	Actin-Cre x Efnb1	b-actin-CreTg/o; Efnb1Δ/Y	E14.5	1.00971	6.19203	2.41885	1.35402	6.0291	3.57268	2.7362	5.49811	1.97217	3.81783	5.01788	1.66963	3.48499	5.2871	2.10731	4.38793	4.74083	2.63856	5.42273	3.57828	3.43635	2.98122	5.60184	2.28029	3.05306	5.72816	3.07733	1.37666	6.34105	2.57764	1.60372	6.27332	2.3238	2.99228	5.7155	3.74993	0.76818	4.32195	2.34696	0.679915	3.08049	2.24693	0.658676	3.57608	2.59036	0.862386
3/5_5	Actin-Cre x Efnb1	b-actin-CreTg/o; Efnb1Δ/Y	E14.5	1.12243	6.21821	1.88116	1.23858	6.09961	3.04529	2.83598	5.40099	1.77303	3.7807	4.83825	1.69609	3.49442	5.19219	2.04804	4.22531	4.6607	2.79617	5.04386	3.61184	3.84316	3.02432	5.5444	2.14808	2.98478	5.76201	2.93899	1.43971	6.35533	2.06277	1.69726	6.27139	1.92233	2.76083	5.83133	3.64371	0.77171	4.29546	1.91134	0.684964	3.15968	1.90346	0.594273	3.66594	2.20829	0.678764
3/11_2	Actin-Cre x Efnb1	b-actin-CreTg/o; Efnb1Δ/Y	E14.5	1.11984	5.67958	2.02242	1.18403	5.58122	2.9651	2.73064	5.19756	1.91709	3.80261	4.58707	1.97329	3.39213	5.01444	2.28395	4.00862	4.43663	3.03616	4.60583	3.66997	4.1518	2.91158	5.36124	2.29678	2.92998	5.45604	3.11846	1.39113	5.86066	2.18622	1.68187	5.83689	2.10453	2.68365	5.42697	3.6515	0.987885	3.98754	1.79533	0.996041	2.87588	1.83116	0.813444	3.33894	2.1071	1.00282
3/11_3	Actin-Cre x Efnb1	b-actin-CreTg/o; Efnb1Δ/Y	E14.5	3.64374	6.20047	2.19375	3.38815	5.95945	3.24957	4.43947	4.51468	2.1971	4.69583	3.4778	2.11574	4.63671	3.92961	2.42147	4.62357	3.07848	3.12871	4.3317	1.94797	3.89716	4.54331	4.47863	2.57561	4.47894	4.61196	3.29987	3.91175	6.09019	2.42751	4.09356	5.8426	2.30395	4.21591	4.65364	3.81823	2.27752	5.12173	1.6936	1.51697	4.37063	1.46137	1.67577	4.72752	1.82292	0.969326
3/11_7	Actin-Cre x Efnb1	b-actin-CreTg/o; Efnb1Δ/Y	E14.5	2.52323	6.46376	2.04842	2.47167	6.27689	3.08769	3.638	5.15802	1.93074	4.29286	4.14787	1.97456	4.08395	4.6538	2.29132	4.33438	3.89511	3.02744	4.45334	2.79634	4.03386	3.87887	5.18292	2.37456	3.89056	5.2958	3.12087	2.85142	6.44427	2.25544	3.04067	6.28445	2.16805	3.67667	5.354	3.66273	1.39562	5.05253	1.78639	0.881256	4.07238	1.63449	0.993352	4.58169	1.99874	0.667534
3/11_9	Actin-Cre x Efnb1	b-actin-CreTg/o; Efnb1Δ/Y	E14.5	2.32217	6.07364	2.08699	2.219	5.90266	2.86844	3.6731	5.058	2.03024	4.46336	4.13253	2.11507	4.14864	4.60538	2.36464	4.47142	3.88505	3.07152	4.7074	2.92309	4.14814	3.80911	5.08758	2.40554	3.79925	5.28913	3.29009	2.59835	6.11671	2.23235	2.85047	5.99984	2.12466	3.65777	5.17956	3.73969	1.61525	4.65958	1.63231	1.16138	3.50111	1.61082	1.17719	4.03048	1.94311	1.00706
3.23_1	Actin-Cre x Efnb1	b-actin-CreTg/o; Efnb1Δ/Y	E14.5	1.22807	6.32642	1.31958	1.19221	6.3871	2.43231	2.93048	5.57968	1.61025	4.01731	4.84185	1.65829	3.59383	5.29415	1.94893	4.25772	5.03128	2.78482	5.10165	3.93235	4.05541	3.04551	5.75724	1.96558	2.91359	5.99364	2.61132	1.55943	6.50021	1.51798	1.82847	6.36962	1.4043	2.61769	6.15017	3.23091	0.904557	4.52365	1.50074	0.773473	3.21518	1.59414	0.641673	3.82613	1.85891	0.478284
3.23_2	Actin-Cre x Efnb1	b-actin-CreTg/o; Efnb1Δ/Y	E14.5	1.377	3.15416	0.0944524	0.904171	3.52104	1.09476	2.93951	3.95684	0.785293	4.02199	4.24802	1.22021	3.38628	4.31428	1.24396	3.78616	4.75227	2.1964	4.39239	5.08037	3.85232	2.81127	4.20243	1.019	2.26385	4.49343	1.48595	1.36823	3.54343	0.222776	1.66904	3.60554	0.194831	1.79633	4.56892	1.90962	2.12225	1.74632	1.21003	2.72669	0.941978	1.81469	2.24459	1.30868	1.78532	2.32546
3.23_6	Actin-Cre x Efnb1	b-actin-CreTg/o; Efnb1Δ/Y	E14.5	0.343537	1.93785	2.88587	0.81914	2.15499	3.88232	1.44335	3.44342	2.34221	2.21207	4.07379	1.88624	1.93541	3.91386	2.35106	2.77599	4.4819	2.76169	4.2195	4.94924	3.28646	1.45783	3.62916	2.63889	1.48896	3.73052	3.41655	0.335038	2.31282	3.09936	0.417103	2.52446	2.89213	1.57173	3.58644	3.98115	1.92791	1.05852	2.45457	2.89488	0.683101	2.09385	2.54695	0.765537	2.54709	3.53453
4.23_1	Actin-Cre x Efnb1	b-actin-CreTg/o; Efnb1Δ/Y	E14.5	3.47618	6.83906	2.29607	3.5736	6.47056	3.48131	4.16291	5.04309	1.97503	4.47704	3.96179	1.72449	4.46738	4.33217	2.11322	4.70124	3.42016	2.644	4.62335	1.87887	3.43752	4.37886	4.96216	2.26294	4.52695	5.08887	3.13975	3.85504	6.64662	2.47621	3.9448	6.45422	2.27864	4.41543	5.17026	3.72923	1.94363	5.69416	2.23842	1.00428	4.96592	2.14426	1.35439	5.26487	2.49889	0.788956
4.23_4	Actin-Cre x Efnb1	b-actin-CreTg/o; Efnb1Δ/Y	E14.5	4.62935	4.80931	0.35214	4.95184	5.10315	1.45801	4.54897	3.03443	0.998735	4.32924	1.8743	1.35348	4.63081	2.41886	1.47662	4.72289	1.81369	2.4904	4.2545	1.06089	4.01321	4.8262	3.00356	1.3029	5.19637	3.35846	1.88908	4.94028	4.62358	0.548993	4.89771	4.3404	0.495975	5.38301	3.83589	2.34032	2.89946	4.62097	1.02763	1.78046	4.41765	1.38401	2.3013	4.71415	1.49136	1.72914
4.23_5	Actin-Cre x Efnb1	b-actin-CreTg/o; Efnb1Δ/Y	E14.5	0.330292	3.43825	2.21492	0.600632	3.39633	3.43331	1.98434	4.45615	2.14817	3.15005	4.94911	1.87607	2.62607	4.82199	2.30376	3.42547	5.13417	3.08386	5.04368	5.14664	3.88082	1.96698	4.62075	2.54191	1.87326	4.57955	3.27189	0.398993	3.7729	2.46391	0.629107	3.94007	2.29357	1.73108	4.40551	3.85268	1.60817	2.13127	2.06671	2.54475	1.31695	1.85963	2.1969	1.56357	2.25924	2.98054
4.23_6	Actin-Cre x Efnb1	b-actin-CreTg/o; Efnb1Δ/Y	E14.5	3.04464	7.1051	1.83851	2.9935	6.90613	2.97218	4.16096	5.58218	1.93355	4.83601	4.5333	1.91426	4.62793	5.03979	2.22545	5.04628	4.27468	3.03951	5.178	2.86473	4.00758	4.35883	5.5879	2.3201	4.32062	5.76461	3.08298	3.3589	7.08617	2.04074	3.5633	6.83376	1.93233	4.10145	6.00365	3.6463	1.91308	5.57192	1.77363	1.27491	4.55634	1.64205	1.42598	5.04111	1.99195	0.927822
7/1b_3	Actin-Cre x Efnb1	b-actin-CreTg/o; Efnb1Δ/Y	E14.5	4.24946	6.90834	3.36242	3.96103	6.24777	4.314	5.17164	5.27351	2.84407	5.58378	4.34273	2.29094	5.42874	4.63634	2.79683	5.55676	3.48944	3.19	5.26549	1.76678	3.50179	5.25072	5.15777	3.20578	5.07911	4.94694	3.93475	4.5283	6.72993	3.55991	4.69645	6.57072	3.36714	4.84742	4.86329	4.45255	2.77318	5.88224	2.621	2.13251	5.26329	1.92136	2.2611	5.43773	2.43926	1.57799
7/1b_4	Actin-Cre x Efnb1	b-actin-CreTg/o; Efnb1Δ/Y	E14.5	4.23773	7.26056	2.89122	4.07022	6.72146	3.94176	4.87977	5.53493	2.42271	5.25883	4.45909	2.05941	5.17492	4.82945	2.51223	5.35048	3.74279	3.05962	4.97339	2.04456	3.49204	5.04637	5.35302	2.79925	5.02237	5.30209	3.57461	4.53656	7.05243	3.09326	4.66437	6.8658	2.86579	4.8515	5.31566	4.2173	2.64874	6.23089	2.40333	1.73725	5.54195	1.94566	2.02073	5.79843	2.47905	1.29294
7/1b_8	Actin-Cre x Efnb1	b-actin-CreTg/o; Efnb1Δ/Y	E14.5	1.50681	6.79692	3.28551	1.88493	6.25357	4.26042	3.07764	6.00583	2.55515	3.91277	5.49693	1.94438	3.73562	5.64171	2.43794	4.606	4.89246	2.78544	5.49918	3.35811	2.96	3.34307	5.92776	2.82378	3.47868	5.81508	3.59163	1.9039	6.83426	3.44336	2.07115	6.78885	3.20089	3.38755	5.70162	4.22795	0.938483	5.037	2.82428	0.615746	4.04366	2.39908	0.750106	4.32344	2.8562	0.769328
2/25_1	Actin-Cre x Efnb1	b-actin-CreTg/o; Efnb1Δ/Y	E14.5	0.193345	2.64819	2.57812	0.648601	2.94433	3.63035	1.75423	3.50803	1.95112	2.75627	3.94518	1.50576	2.36405	3.9579	1.93856	3.33148	4.44286	2.33232	4.92088	4.67155	2.91487	1.89049	3.79201	2.2495	1.8632	4.00855	2.94428	0.318537	3.03938	2.67413	0.478459	3.13256	2.47034	1.80412	4.05632	3.57451	1.57347	1.3137	2.56362	2.3667	0.547453	2.48687	2.0777	0.831515	2.86868	2.9674
2/25_3	Actin-Cre x Efnb1	b-actin-CreTg/o; Efnb1Δ/Y	E14.5	0.266167	1.36047	2.42603	0.59983	1.50132	3.55803	1.11538	3.08545	2.31873	1.72602	4.00213	2.06175	1.47372	3.68068	2.43764	2.08866	4.38848	3.09361	3.36308	5.18661	3.89274	1.10078	3.25024	2.67257	0.991163	3.21248	3.44354	0.176532	1.68764	2.62591	0.261074	1.96956	2.46698	1.00326	2.98565	4.0293	2.1344	0.958621	2.20133	3.23895	0.811572	1.92197	2.77885	0.779474	2.34148	3.73768
2/25_6	Actin-Cre x Efnb1	b-actin-CreTg/o; Efnb1Δ/Y	E14.5	0.791393	2.30727	1.05176	0.562006	2.52062	2.22818	2.21655	3.46923	1.28607	3.21879	4.22362	1.40001	2.66344	4.06863	1.62752	3.15747	4.68112	2.49093	4.26963	5.11804	3.75828	2.10088	3.79243	1.65354	1.68723	3.88025	2.28694	0.728547	2.68681	1.19368	0.986123	2.88353	1.13302	1.40916	3.8759	2.82309	2.23324	1.261	1.68311	3.22879	0.648036	1.99512	2.71829	0.859868	2.17217	3.21817
2/25_8	Actin-Cre x Efnb1	b-actin-CreTg/o; Efnb1Δ/Y	E14.5	0.415883	2.10246	1.59694	0.482335	2.21879	2.79374	1.85081	3.40806	1.67648	2.81786	3.94899	1.56415	2.34142	3.8273	1.86858	2.95407	4.36672	2.6407	4.18518	4.68858	3.71296	1.81507	3.60745	2.01272	1.55253	3.66688	2.67498	0.38865	2.46452	1.81136	0.612443	2.67841	1.6764	1.2577	3.51133	3.23621	2.0264	0.973024	1.93903	2.96674	0.509744	1.94399	2.52457	0.663266	2.20122	3.18169
2/25_9	Actin-Cre x Efnb1	b-actin-CreTg/o; Efnb1Δ/Y	E14.5	1.14652	2.43135	0.455179	0.873586	2.43975	1.61749	2.33263	3.71469	1.11865	3.31908	4.50975	1.51612	2.74039	4.26114	1.61471	3.09585	4.74758	2.69158	3.98497	5.03541	4.32166	2.16431	3.91528	1.52376	1.68653	3.80092	2.0523	1.02931	2.77533	0.672129	1.24578	2.96572	0.649619	1.35806	3.65342	2.50722	2.59396	1.30269	1.12131	3.62423	0.856835	1.43551	3.08552	0.940713	1.56372	3.46606
4.8_1	Actin-Cre x Efnb1	b-actin-CreTg/o; Efnb1Δ/Y	E13.5	3.65093	4.82479	1.61664	3.73151	4.77081	2.32619	3.72012	3.24812	1.29515	3.58921	2.17154	1.55089	3.78314	2.66711	1.68219	3.67893	1.98845	2.44386	3.7815	1.44375	3.60288	3.96782	3.10147	1.66888	4.36281	3.26425	2.41253	3.90221	4.62446	1.66919	3.99337	4.36654	1.58279	4.32777	3.31772	2.86597	2.00808	4.43591	1.69772	1.15371	3.95812	1.98328	1.62579	4.25657	2.10971	1.22622
4.8_3	Actin-Cre x Efnb1	b-actin-CreTg/o; Efnb1Δ/Y	E13.5	1.67157	5.88257	2.3104	1.6708	5.70005	3.08014	3.06606	5.04696	2.03838	3.79051	4.20828	2.11515	3.49962	4.5709	2.33776	3.7935	3.96249	3.02592	4.06427	3.29341	4.13819	3.19362	5.06047	2.42114	3.24938	5.20691	3.27979	1.98544	5.95157	2.4336	2.31216	5.83506	2.43051	3.05773	5.14281	3.7	1.06594	4.52654	1.77928	0.785188	3.4448	1.78716	0.838885	3.93236	2.05124	0.749748
4.8_5	Actin-Cre x Efnb1	b-actin-CreTg/o; Efnb1Δ/Y	E13.5	1.41087	5.48657	1.95152	1.31294	5.37213	2.78337	2.91501	4.83873	1.89026	3.78157	4.19399	2.11826	3.37166	4.56817	2.26167	3.74377	3.9805	3.00282	4.11058	3.38851	4.18023	3.03301	4.89387	2.27077	2.97554	5.048	3.09514	1.63615	5.60423	2.1172	1.97386	5.54707	2.09733	2.74635	5.03532	3.51132	1.04573	3.92668	1.50901	0.894034	2.8076	1.56792	0.855063	3.32541	1.81364	0.784919
4.8_6	Actin-Cre x Efnb1	b-actin-CreTg/o; Efnb1Δ/Y	E13.5	4.07106	0.494995	2.4118	3.8461	0.623006	3.09428	2.66998	0.973662	1.7962	1.68089	1.53648	1.7415	2.0388	1.26239	2.01578	1.39527	1.72997	2.624	0.725094	2.21519	3.63095	2.4251	0.91801	2.14106	2.27691	0.719679	2.94163	3.77316	0.377497	2.47482	3.55961	0.384066	2.31334	2.29028	0.813375	3.38402	4.42963	1.96899	2.09335	4.37735	3.129	2.14089	4.38595	2.66992	2.38399	4.11225
4.8_8	Actin-Cre x Efnb1	b-actin-CreTg/o; Efnb1Δ/Y	E13.5	2.38992	5.63186	2.52024	2.43273	5.3639	3.14642	3.25957	4.448	1.89815	3.66646	3.52444	1.75607	3.54682	3.96004	2.08562	3.67321	3.03689	2.51516	3.94365	2.28327	3.43638	3.47149	4.36808	2.27388	3.64953	4.2916	3.02771	2.67708	5.55653	2.60972	2.87686	5.41208	2.53675	3.53646	4.25011	3.45902	1.22381	4.64343	2.02181	0.607366	3.82108	1.9434	0.879269	4.15365	2.28424	0.6484
4.27_2	Actin-Cre x Efnb1	b-actin-CreTg/o; Efnb1Δ/Y	E13.5	0.474792	1.79586	2.05935	0.579892	1.86923	2.82963	1.43128	3.11304	1.83263	2.40674	3.84219	1.91382	1.9281	3.5796	2.13244	2.5628	3.949	2.85085	3.25583	4.27651	3.91485	1.40677	3.28583	2.16917	1.27976	3.40381	2.97209	0.432873	2.15402	2.13415	0.533073	2.38259	2.11264	1.31731	3.30102	3.49957	1.83728	1.05133	1.74572	3.00373	0.635155	1.87436	2.41518	0.730043	2.10473	3.27062
4.27_4	Actin-Cre x Efnb1	b-actin-CreTg/o; Efnb1Δ/Y	E13.5	1.12673	5.67577	2.62555	1.21447	5.38196	3.48679	2.66162	5.24301	2.26389	3.68433	4.60368	2.16494	3.33389	4.86278	2.46224	3.95225	4.22411	3.06274	4.51771	3.31718	3.9372	2.86975	5.22867	2.65031	2.96728	5.21765	3.45467	1.4266	5.7834	2.79459	1.6884	5.77387	2.69557	2.88606	5.0391	3.96116	0.818888	4.11004	2.05758	0.837059	3.00944	1.81596	0.729317	3.40874	2.19868	0.888116
4.27_6	Actin-Cre x Efnb1	b-actin-CreTg/o; Efnb1Δ/Y	E13.5	5.19869	4.19199	2.29622	5.1792	3.8363	3.08626	4.67731	2.76914	1.53743	4.08539	1.83666	1.44056	4.43626	2.12167	1.68117	3.98546	1.39953	2.19611	3.64712	0.531544	3.25338	4.84919	2.49028	1.85849	5.07035	2.18921	2.55996	5.36973	3.88818	2.33118	5.35149	3.6321	2.13714	5.07669	2.19104	3.07999	3.54215	4.54953	2.24961	2.46817	4.3944	2.36828	3.0203	4.48336	2.60852	2.33464
4.27_7	Actin-Cre x Efnb1	b-actin-CreTg/o; Efnb1Δ/Y	E13.5	6.01892	3.28117	3.05447	5.55423	3.10563	3.87259	5.28712	2.15876	2.30475	4.42686	1.28493	1.88821	4.74612	1.4845	2.34747	3.87774	1.00356	2.63142	2.74113	0.489305	3.28856	5.14891	1.78225	2.64349	4.9807	1.56012	3.38805	6.00878	2.95993	3.2575	5.93367	2.70566	3.06062	4.80403	1.66053	3.89691	4.81789	4.12565	2.42166	3.70356	4.52596	2.10961	4.10116	4.45274	2.55075	3.10808
4.27_8	Actin-Cre x Efnb1	b-actin-CreTg/o; Efnb1Δ/Y	E13.5	2.93144	6.08326	2.95261	2.87444	5.65633	3.75049	3.91362	4.90324	2.3721	4.45278	3.92765	2.13977	4.30671	4.27911	2.58047	4.45185	3.35853	2.90626	4.49509	2.1045	3.55807	4.1368	4.82264	2.79034	4.19663	4.62432	3.51578	3.22968	5.99113	3.11764	3.45339	5.83255	2.99733	3.994	4.50555	4.01669	1.92813	5.07699	2.19772	1.22635	4.15568	1.88478	1.375	4.46983	2.31957	0.998295
4.27_9	Actin-Cre x Efnb1	b-actin-CreTg/o; Efnb1Δ/Y	E13.5	0.265521	2.60298	3.09958	0.735652	2.7099	3.80621	1.22112	3.46018	2.05219	2.24509	3.9086	1.60755	1.82468	3.9057	2.07679	2.88974	4.15086	2.2922	3.98451	4.44933	2.86872	1.42342	3.79857	2.41233	1.66863	4.04225	3.11305	0.300464	2.91688	3.12831	0.421324	3.14495	2.92031	1.82244	3.98992	3.62166	1.1221	1.41934	2.43495	2.15458	0.795626	2.1498	1.79881	0.968558	2.59615	2.7366
4.30_1	Actin-Cre x Efnb1	b-actin-CreTg/o; Efnb1Δ/Y	E13.5	0.488433	3.44101	2.84854	0.882821	3.39673	3.57539	1.8136	3.95226	2.06194	2.8641	4.04892	1.80199	2.44807	4.10077	2.2077	3.41734	3.91705	2.51181	4.44493	3.79048	3.35769	1.98681	4.15369	2.431	2.25715	4.29902	3.18145	0.661632	3.70756	2.94863	0.855768	3.87862	2.82951	2.2797	4.17533	3.65332	1.04099	2.0174	2.21613	1.6763	1.13264	2.07769	1.39487	1.48771	2.39132	2.20473
4.30_5	Actin-Cre x Efnb1	b-actin-CreTg/o; Efnb1Δ/Y	E13.5	1.49733	5.33847	1.93876	1.44088	5.23029	2.74091	3.02977	4.80751	1.8398	3.95435	4.21487	2.04532	3.55734	4.5245	2.22038	4.01135	4.00956	2.97511	4.38382	3.45764	4.17768	3.14743	4.89727	2.22696	3.12379	5.08281	3.01629	1.74007	5.46996	2.09551	2.05477	5.42638	2.07646	2.92413	5.01388	3.51119	1.20803	3.76206	1.51581	1.17399	2.67749	1.5932	1.04105	3.16364	1.8445	1.08062
5.3B_1	Actin-Cre x Efnb1	b-actin-CreTg/o; Efnb1Δ/Y	E13.5	0.373922	1.54483	2.77329	0.725133	1.62778	3.5809	0.897511	3.00113	2.25265	1.60145	3.92576	2.11813	1.32001	3.5578	2.42648	2.06573	4.05352	2.89292	2.92806	4.53565	3.79303	0.917819	3.21012	2.68194	0.989679	3.27367	3.4795	0.299196	1.84801	2.93921	0.318996	2.13617	2.88239	1.20157	3.14135	3.91204	1.64956	1.1082	2.00295	2.78875	0.95117	1.80825	2.36995	0.934604	2.13704	3.30088
5.3B_2	Actin-Cre x Efnb1	b-actin-CreTg/o; Efnb1Δ/Y	E13.5	0.643538	4.17464	1.69261	0.796352	4.27224	2.33464	2.22298	4.19535	1.33833	3.29968	4.0618	1.46667	2.75002	4.28857	1.64997	3.51303	4.08587	2.35548	4.05659	4.1376	3.52338	2.34886	4.43162	1.66725	2.36603	4.71493	2.34043	0.884017	4.3773	1.65066	1.17155	4.50747	1.61357	2.24889	4.7366	2.79342	0.987207	2.61056	1.63209	1.41457	1.59708	2.06742	1.16148	2.11749	2.10266	1.60486
5.3B_4	Actin-Cre x Efnb1	b-actin-CreTg/o; Efnb1Δ/Y	E13.5	4.12162	5.6069	2.62685	4.14365	5.26674	3.49368	4.28423	4.05569	1.98488	4.24534	2.91147	1.74335	4.38114	3.29433	2.12213	4.1932	2.43939	2.56305	3.89263	1.22307	3.4609	4.5156	3.84081	2.30911	4.67342	3.6742	3.07974	4.38016	5.37463	2.66185	4.44336	5.156	2.50905	4.65331	3.66438	3.58013	2.5863	5.17395	2.40566	1.57346	4.6828	2.39616	1.92371	4.89072	2.72795	1.3436
5.3B_6	Actin-Cre x Efnb1	b-actin-CreTg/o; Efnb1Δ/Y	E13.5	5.88674	1.61225	2.0878	5.81992	1.7007	3.00085	4.40408	0.936451	1.94136	3.23674	0.697535	1.97319	3.74354	0.720739	2.20421	3.06454	0.63619	2.9864	2.12334	0.616608	4.08355	4.36494	0.729521	2.31535	4.42396	0.606719	3.09159	5.81249	1.35725	2.26938	5.57681	1.17782	2.19261	4.56734	0.743111	3.62215	5.00153	2.92932	1.77246	4.15092	3.85439	1.77143	4.5698	3.5521	2.0169	4.02857
4.28_1	Actin-Cre x Efnb1	b-actin-CreTg/o; Efnb1Δ/Y	E12.5	0.361155	1.7325	2.12473	0.62144	1.83708	2.62661	0.967283	2.55624	1.42874	1.94814	2.93485	1.21977	1.34342	2.75297	1.53457	2.23291	3.14266	1.95525	2.60585	3.59123	2.77228	1.09632	2.80733	1.62297	1.20937	3.20128	2.25699	0.34357	2.07687	2.21325	0.330937	2.1848	1.93226	1.25479	3.09485	2.5875	1.11411	0.802681	1.85773	2.08731	0.500149	1.78924	1.49501	0.744224	2.05054	2.35872
4.28_2	Actin-Cre x Efnb1	b-actin-CreTg/o; Efnb1Δ/Y	E12.5	0.684464	1.49216	1.68835	0.720443	1.47021	2.22377	1.03824	2.64602	1.54896	1.783	3.34404	1.81463	1.22733	2.88266	1.8472	1.85667	3.36125	2.61766	1.69112	3.38493	3.79422	0.938336	2.81626	1.85734	0.772277	2.93938	2.4979	0.498925	1.75043	1.81626	0.536253	1.98966	1.61466	0.780439	2.70223	2.86512	1.79715	1.05877	1.40456	2.71223	1.08645	1.63028	2.15584	1.03546	1.71298	2.81976
4.28_4	Actin-Cre x Efnb1	b-actin-CreTg/o; Efnb1Δ/Y	E12.5	0.449322	1.63147	1.60095	0.529019	1.68074	2.17256	1.25388	2.69679	1.30906	2.18096	3.17193	1.5799	1.54953	2.93124	1.62619	2.19494	3.28093	2.47908	2.20316	3.48775	3.55366	1.25209	2.957	1.61978	1.13365	3.16869	2.23017	0.380196	1.98302	1.6897	0.472219	2.20452	1.52131	0.995137	2.96581	2.69079	1.43598	0.756664	1.38368	2.43524	0.644563	1.59511	1.81199	0.660352	1.68212	2.4892
4.28_6	Actin-Cre x Efnb1	b-actin-CreTg/o; Efnb1Δ/Y	E12.5	0.69874	2.15791	1.08486	0.701758	2.25892	1.64642	1.79104	2.67165	0.894198	2.69877	2.68249	1.18509	2.01367	2.75253	1.19433	2.66165	2.83196	1.92766	2.51901	3.2405	3.01839	1.78095	2.89293	1.1376	1.76539	3.25037	1.63744	0.747291	2.48878	1.14728	0.918651	2.58259	0.949618	1.54622	3.19812	2.04741	1.11952	0.99667	1.1694	1.81797	0.504229	1.55918	1.23777	0.879983	1.52884	1.74054
4.28_7	Actin-Cre x Efnb1	b-actin-CreTg/o; Efnb1Δ/Y	E12.5	3.10517	1.03913	1.42228	3.01138	1.01637	1.96773	1.96947	1.30081	1.02571	1.22723	1.84371	1.1728	1.68793	1.4158	1.28251	1.08074	1.72588	1.91787	0.714294	1.44091	2.90787	1.7946	1.14832	1.25417	1.54707	0.813072	1.82662	2.8484	0.808115	1.49888	2.73374	0.805036	1.28923	1.66125	0.811923	2.20759	3.42455	2.26755	1.48348	3.12213	3.06933	1.69116	3.28575	2.51841	1.7453	2.99822
4.28_9	Actin-Cre x Efnb1	b-actin-CreTg/o; Efnb1Δ/Y	E12.5	1.21263	4.50215	1.9671	1.29743	4.35044	2.4856	2.36419	4.30387	1.549	3.13933	3.64878	1.55588	2.69148	4.0616	1.79101	3.25515	3.41559	2.3253	3.49021	3.21429	3.45206	2.55755	4.37489	1.85051	2.80129	4.36692	2.52627	1.49775	4.66315	2.10228	1.70471	4.70651	1.88695	2.58692	4.30476	2.87084	0.742972	3.44717	1.51328	0.904495	2.50311	1.3418	0.835569	3.0345	1.6693	1.02593
5.3A_3	Actin-Cre x Efnb1	b-actin-CreTg/o; Efnb1Δ/Y	E12.5	2.01342	5.12227	2.8926	2.0436	4.73893	3.41262	2.87301	4.35319	2.08833	3.17654	3.38386	1.72238	2.99845	3.84701	2.13228	3.20859	2.90484	2.40312	3.50392	2.19283	3.29099	3.12579	4.15617	2.29914	3.33409	3.83662	2.95648	2.35186	5.04158	2.97928	2.51704	5.00956	2.78539	3.1861	3.82875	3.36951	0.960402	4.46244	2.31555	0.509656	3.52266	2.01339	0.781722	4.0511	2.41494	0.584993
5.3A_5	Actin-Cre x Efnb1	b-actin-CreTg/o; Efnb1Δ/Y	E12.5	1.04812	4.61984	1.6844	1.15591	4.6322	2.31555	2.40723	4.2258	1.34074	3.15272	3.49959	1.49012	2.75018	3.90071	1.61361	3.30437	3.41795	2.27218	3.67701	3.48869	3.48997	2.60269	4.31856	1.58012	2.77898	4.48899	2.28417	1.32896	4.80987	1.74053	1.56972	4.78644	1.56552	2.57708	4.54467	2.69669	0.640086	3.34458	1.53625	0.786307	2.30439	1.76968	0.727761	2.88185	1.85711	0.842141
5.3A_8	Actin-Cre x Efnb1	b-actin-CreTg/o; Efnb1Δ/Y	E12.5	0.898665	4.31829	1.88724	0.866805	4.15634	2.42604	2.2473	4.29564	1.69643	3.09527	3.84434	1.82919	2.59478	4.03081	1.94894	3.15855	3.57407	2.58982	3.37345	3.49885	3.59068	2.40033	4.33967	1.97784	2.40166	4.41591	2.67619	1.0632	4.46834	2.03669	1.28788	4.55408	1.8892	2.15866	4.30903	3.0601	0.823005	2.98964	1.32711	1.20493	2.04468	1.39205	0.961956	2.5431	1.53584	1.21344
5.3A_9	Actin-Cre x Efnb1	b-actin-CreTg/o; Efnb1Δ/Y	E12.5	1.01948	4.48208	1.83785	1.14434	4.35688	2.43058	2.27344	4.32367	1.45139	3.05505	3.70305	1.49921	2.62442	4.09064	1.69301	3.2487	3.54634	2.28412	3.51654	3.58819	3.31987	2.48303	4.38927	1.69753	2.66558	4.52738	2.35161	1.29532	4.6938	1.99892	1.48712	4.72654	1.78039	2.52142	4.47956	2.7791	0.710768	3.31449	1.52157	1.0081	2.301	1.61254	0.883082	2.85721	1.77392	1.09589
7/1_1	Actin-Cre x Efnb1	b-actin-CreTg/o; Efnb1Δ/Y	E12.5	1.42081	0.512012	3.31394	1.63242	0.945628	3.66059	0.632764	1.30547	2.58101	0.609522	2.26854	2.01112	0.676477	1.83714	2.50879	0.902772	2.7783	2.51387	1.18907	3.59667	3.31693	0.573143	1.63313	2.75261	0.541246	1.97736	3.26183	1.18065	0.718763	3.48194	0.950494	0.720863	3.27376	0.783411	2.15892	3.60876	2.35362	0.509475	2.40523	2.97782	1.08698	1.82267	2.66457	0.813273	2.36231	3.30489
7/1_2	Actin-Cre x Efnb1	b-actin-CreTg/o; Efnb1Δ/Y	E12.5	1.61141	0.585274	1.22021	1.6031	0.587839	1.81495	0.955343	1.65862	1.0742	0.875428	2.5704	1.33418	0.88995	1.97031	1.37864	0.836061	2.63676	2.16264	0.603717	2.64413	3.21351	0.742907	1.74735	1.365	0.473994	1.63368	1.93062	1.29023	0.609124	1.42097	1.12503	0.796019	1.19293	0.610048	1.47028	2.34123	2.74325	1.19249	1.16081	3.25794	2.0006	1.41066	2.90696	1.47298	1.43443	3.25396
7/1_7	Actin-Cre x Efnb1	b-actin-CreTg/o; Efnb1Δ/Y	E12.5	0.709219	3.15212	3.69488	1.12932	2.9487	3.97275	1.39517	3.75234	2.74411	2.28693	3.7445	2.07457	1.8953	3.69958	2.66915	2.91456	3.38142	2.5658	3.8127	3.08928	3.20541	1.75141	3.84862	2.88589	2.23567	3.82693	3.37924	0.933885	3.35891	3.75896	0.926281	3.55234	3.5761	2.40369	3.56331	3.68786	0.526893	2.17301	2.82825	0.930746	1.46867	2.21156	0.827455	1.81355	2.79498	1.57344
7/1_9	Actin-Cre x Efnb1	b-actin-CreTg/o; Efnb1Δ/Y	E12.5	0.725399	0.75561	1.90921	0.915129	0.778055	2.49892	0.695192	2.10048	1.70342	1.19107	3.04069	1.77114	0.955963	2.46373	1.96102	1.48624	3.06734	2.58175	1.69641	3.32975	3.71565	0.640399	2.30553	2.0015	0.589876	2.34626	2.7409	0.5202	0.989771	2.06084	0.443975	1.17984	1.94284	0.744825	2.16119	3.13218	2.00963	0.671539	1.3648	2.97861	0.97649	1.3554	2.3794	0.774559	1.51081	3.22377
7/1_10	Actin-Cre x Efnb1	b-actin-CreTg/o; Efnb1Δ/Y	E12.5	0.378807	1.48368	1.80231	0.485145	1.57671	2.38399	1.04991	2.68072	1.35084	1.86102	3.31517	1.45131	1.35282	2.97468	1.61528	2.10479	3.43271	2.30316	2.27428	3.74484	3.46743	1.04081	2.94804	1.61957	0.924218	3.153	2.38225	0.278448	1.7902	1.90732	0.322454	2.00634	1.70256	0.968509	3.03746	2.81883	1.53344	0.817948	1.48694	2.57014	0.689879	1.56655	2.04613	0.796336	1.746	2.74666
7/6_4	Actin-Cre x Efnb1	b-actin-CreTg/o; Efnb1Δ/Y	E12.5	2.81046	4.9955	1.60792	2.63291	4.95714	2.15817	3.64399	3.88591	1.55856	3.78946	2.87895	1.93797	3.69145	3.49099	1.87209	3.55092	2.74878	2.70882	3.37562	2.69199	3.79309	3.78628	3.76623	1.91789	3.77262	3.88887	2.6509	3.09613	4.96696	1.77262	3.2872	4.84221	1.67946	3.54905	4.02003	3.01942	1.83866	4.20071	1.09012	1.30999	3.40178	1.19224	1.50455	3.80665	1.3014	1.00869
7/6_5	Actin-Cre x Efnb1	b-actin-CreTg/o; Efnb1Δ/Y	E12.5	5.21825	1.98294	2.0205	5.03155	1.91359	2.51925	4.35648	1.19063	1.37971	3.3875	0.950251	1.27793	3.96664	1.05819	1.50548	2.99916	0.828127	2.04609	2.59983	0.518476	3.03535	4.23251	0.960935	1.59442	4.07726	0.675551	2.2384	5.19138	1.65758	2.04395	5.12953	1.53073	1.9003	4.13455	0.803848	2.67081	4.58312	3.14329	1.71062	3.66007	3.57964	1.69054	4.1865	3.30004	1.88524	3.25764
7/6_6	Actin-Cre x Efnb1	b-actin-CreTg/o; Efnb1Δ/Y	E12.5	0.630798	4.16933	2.15416	0.844047	4.10463	2.67547	1.92761	4.24919	1.53041	2.85679	3.77947	1.38486	2.33165	4.02992	1.66411	3.13109	3.62797	2.18413	3.68659	3.61809	3.27157	2.12978	4.33523	1.72931	2.37696	4.45774	2.4903	0.875864	4.3907	2.22678	0.999833	4.46104	2.01779	2.28421	4.39019	2.85329	0.471701	2.86863	1.78005	0.837136	1.90994	1.76708	0.645147	2.51119	1.9481	1.15285
7/6_7	Actin-Cre x Efnb1	b-actin-CreTg/o; Efnb1Δ/Y	E12.5	2.36156	0.374825	2.41378	2.31804	0.663377	2.87307	1.19485	0.854398	1.80677	0.662034	1.57739	1.56434	0.994692	1.19179	1.90482	0.566459	2.02902	2.23306	0.280043	2.44013	3.33089	0.999714	0.884069	2.03875	0.816832	1.02859	2.68439	2.03615	0.297701	2.50109	1.84651	0.294648	2.32344	1.02379	1.08812	3.03045	3.06722	1.28202	1.76344	3.19158	2.19145	1.56547	3.10295	1.68773	1.88687	3.08094
7/2b_1	Actin-Cre x Efnb1	Efnb1WT	E14.5	2.47034	7.1686	3.21804	2.76218	6.41406	4.15927	3.6289	5.88332	2.46053	3.9723	5.19844	1.77305	4.00226	5.32538	2.28032	4.57835	4.3466	2.48853	5.04649	2.58213	2.70755	3.84371	5.72977	2.69358	3.96622	5.57625	3.36743	2.84137	7.10514	3.32742	3.03101	6.97256	3.06206	3.83976	5.65689	4.14081	1.38926	5.69301	2.85317	0.866283	4.8707	2.42381	1.01934	5.04669	2.89669	0.697048
7/2b_2	Actin-Cre x Efnb1	Efnb1WT	E14.5	7.37852	4.27501	3.05207	6.58445	4.51316	3.95435	6.39059	2.62815	3.21306	5.92357	1.74851	2.87725	5.97027	2.10195	3.2973	5.18542	1.54752	3.76472	3.43315	0.816212	4.21461	6.28126	2.63738	3.55219	6.04569	2.91041	4.08593	7.33383	4.05624	3.38749	7.28068	3.75229	3.35039	5.81423	3.32754	4.55262	5.73426	4.57492	1.96511	4.99105	4.52737	1.25343	5.07328	4.71212	1.74666	3.94839
7/2b_3	Actin-Cre x Efnb1	Efnb1WT	E14.5	4.39059	7.22238	1.53143	3.82259	7.10803	2.66665	5.30392	5.58895	2.35156	5.7623	4.66491	2.37873	5.48864	5.11698	2.66587	5.57798	4.30999	3.52116	5.30486	2.88202	4.59388	5.25265	5.69105	2.717	4.91844	5.95871	3.31726	4.56728	7.20959	1.89672	4.77809	7.02713	1.89457	4.52303	6.14474	3.80947	3.13536	5.73521	1.14336	2.70309	4.81888	0.782475	2.66935	5.22106	1.17549	1.81762
7/2b_4	Actin-Cre x Efnb1	Efnb1WT	E14.5	3.49521	7.25664	2.63281	3.44418	6.74	3.69526	4.61862	5.72878	2.32007	5.0463	4.83903	1.91888	4.96403	5.1117	2.35665	5.38151	4.16655	2.84938	5.58436	2.43755	3.51541	4.7578	5.6704	2.64961	4.71275	5.65595	3.33774	3.81347	7.20164	2.80474	4.0244	7.02293	2.68674	4.53068	5.71838	4.00326	2.32801	5.8265	2.21411	1.79285	4.99337	1.79684	1.86516	5.24115	2.28127	1.35738
7/2b_5	Actin-Cre x Efnb1	Efnb1WT	E14.5	0.290069	3.58164	3.0333	0.805892	3.43719	3.75496	1.69815	4.48672	2.58499	2.56535	4.82068	2.10949	2.31984	4.77466	2.59052	3.23561	4.99904	3.03376	4.95083	4.96216	3.57078	1.84373	4.62493	2.98599	1.8695	4.50598	3.6093	0.40066	3.82495	3.20815	0.498462	3.97242	3.09967	1.83544	4.29058	4.21138	1.27933	2.36502	2.42668	1.98409	1.74921	1.85479	1.75144	1.86002	2.35415	2.58889
7/2b_6	Actin-Cre x Efnb1	Efnb1WT	E14.5	6.67769	5.73705	3.91455	6.02645	5.2874	4.73438	6.4086	4.04615	3.16612	6.2119	3.17274	2.50035	6.19699	3.33578	2.99596	5.6419	2.28171	3.20425	4.30787	0.971948	3.1519	6.39236	3.79434	3.47918	6.11648	3.66087	4.07267	6.79136	5.38394	4.10198	6.85014	5.17536	3.92092	5.80312	3.69882	4.74075	5.0133	5.79648	2.99279	4.2843	5.74812	2.28881	4.35579	5.7804	2.82171	3.21172
7/2b_7	Actin-Cre x Efnb1	Efnb1WT	E14.5	0.286818	1.89041	2.83355	0.861398	2.02789	3.90931	1.39484	3.38737	2.48522	2.04512	4.10578	1.97356	1.86391	3.91495	2.45855	2.70544	4.64258	2.86224	4.41086	5.23637	3.32558	1.41878	3.56813	2.87861	1.54124	3.5593	3.53526	0.259212	2.22673	3.06082	0.363525	2.47627	2.90842	1.59626	3.39685	4.17459	1.96916	1.18475	2.37504	2.8541	0.895511	1.8606	2.65269	0.914503	2.37304	3.6528
7/2c_1	Actin-Cre x Efnb1	Efnb1WT	E14.5	6.76364	4.18575	2.82777	6.15218	4.06182	3.96025	5.84945	2.56586	2.50811	5.32306	1.73194	2.12926	5.47073	1.96177	2.56998	4.69561	1.17407	2.9958	3.12833	0.397513	3.48433	5.85959	2.39722	2.95091	5.72615	2.46642	3.61318	6.82642	3.88409	3.11273	6.75075	3.60081	2.95881	5.61059	2.6789	4.23178	5.03611	4.7176	2.29688	4.05075	4.93744	1.82789	4.33643	4.90762	2.30715	3.26272
7/2c_2	Actin-Cre x Efnb1	Efnb1WT	E14.5	0.302689	2.24108	3.09403	0.925897	2.34696	4.06791	1.56647	3.50725	2.47618	2.30459	4.08889	1.91087	2.10984	4.00223	2.41516	3.05018	4.62886	2.75671	4.79474	5.10559	3.11891	1.61872	3.72818	2.87913	1.76309	3.73937	3.51491	0.330776	2.5784	3.26042	0.448934	2.79329	3.07692	1.85693	3.65304	4.17731	1.84422	1.28386	2.60074	2.67942	0.823938	2.0713	2.48582	0.925664	2.57728	3.52152
7/2c_4	Actin-Cre x Efnb1	Efnb1WT	E14.5	6.21378	1.1394	2.61523	5.71412	1.37557	3.76313	4.49542	0.559352	2.36043	3.5724	0.439098	1.93874	3.81198	0.475477	2.30982	2.86534	0.433508	2.83595	1.392	0.806606	3.44144	4.36677	0.444016	2.71873	4.3475	0.50036	3.33905	6.08242	0.882175	2.82536	5.85522	0.72661	2.69595	4.53263	0.695629	4.01555	5.34886	2.70368	2.24773	4.80454	3.38006	1.78017	4.96708	3.17312	2.16447	4.3813
7/2c_5	Actin-Cre x Efnb1	Efnb1WT	E14.5	7.29284	1.43555	3.46983	6.47633	1.66078	4.4143	5.62836	0.802357	2.73833	4.82185	0.577135	2.03275	4.92619	0.615414	2.55697	3.77744	0.444337	2.77556	1.82626	0.752342	2.89796	5.41478	0.681725	3.07924	5.19846	0.741364	3.68982	7.07413	1.15221	3.67131	6.92154	1.02324	3.4836	5.09007	0.943807	4.35859	6.36582	3.00622	2.85366	5.87389	3.75216	2.2404	5.94364	3.58651	2.77249	5.10262
7/2c_6	Actin-Cre x Efnb1	Efnb1WT	E14.5	0.272256	3.88645	3.0308	0.97966	3.69491	4.05498	1.94856	4.6047	2.52271	2.78973	4.82682	1.91389	2.64025	4.80821	2.45564	3.70025	4.9732	2.76942	5.42466	4.77778	3.04432	2.0796	4.72437	2.88119	2.22544	4.62694	3.52585	0.427827	4.17648	3.2331	0.579689	4.30826	3.0709	2.27618	4.40983	4.13281	1.31215	2.34094	2.53156	1.90041	1.6982	1.99029	1.7649	1.84875	2.45441	2.53513
7/2c_7	Actin-Cre x Efnb1	Efnb1WT	E14.5	0.182536	3.61816	3.18617	0.883612	3.4659	4.2221	1.82145	4.5445	2.70254	2.64347	4.94296	2.13855	2.46213	4.85823	2.68625	3.57651	5.17786	2.93974	5.47775	5.12007	3.23654	1.96373	4.68356	3.11385	2.11094	4.57929	3.70634	0.336723	3.93534	3.44638	0.511419	4.13623	3.26181	2.17541	4.31979	4.38084	1.42498	2.26598	2.59137	2.06614	1.70237	1.94378	1.92985	1.77288	2.49851	2.81408
7/2c_8	Actin-Cre x Efnb1	Efnb1WT	E14.5	0.28928	3.21723	3.05077	1.00014	3.14482	4.13708	1.77484	4.18077	2.54647	2.5559	4.57515	1.98739	2.37692	4.48888	2.48661	3.39622	4.85784	2.79915	5.15331	4.97603	3.16143	1.90691	4.36223	2.98628	2.04639	4.32383	3.55199	0.370584	3.49298	3.33459	0.561288	3.71397	3.10649	2.12191	4.09391	4.24368	1.52405	1.88494	2.62407	2.20125	1.30103	2.05411	2.04685	1.44292	2.55203	2.96862
7/2c_9	Actin-Cre x Efnb1	Efnb1WT	E14.5	7.10057	1.80561	3.25556	6.3544	1.88306	4.25952	5.53978	0.999878	2.59862	4.72137	0.755912	1.94644	4.87952	0.757503	2.48856	3.71501	0.484907	2.66293	1.84706	0.621094	2.81565	5.35986	0.83477	2.94663	5.1929	0.883571	3.63456	6.9392	1.48463	3.51911	6.77665	1.32284	3.27759	5.14071	1.04341	4.25117	5.99538	3.27335	2.76083	5.44087	3.8874	2.18122	5.5569	3.76269	2.68984	4.64114
7/2c_10	Actin-Cre x Efnb1	Efnb1WT	E14.5	0.970839	6.52876	3.42603	1.26959	5.88032	4.25545	2.55298	5.85257	2.74003	3.22717	5.49136	2.15868	3.11069	5.49422	2.54355	3.89216	4.82041	2.83062	4.8508	3.40936	3.07705	2.75691	5.81669	3.04376	2.79234	5.61007	3.71015	1.30538	6.56543	3.61608	1.5684	6.56165	3.39053	2.69889	5.40254	4.28481	0.490488	4.89883	2.68574	0.378412	4.15172	2.06272	0.398522	4.28502	2.53634	0.428615
7/2c_11	Actin-Cre x Efnb1	Efnb1WT	E14.5	0.85147	6.4886	3.22614	1.10218	5.7834	4.1754	2.5578	5.9315	2.79758	3.47636	5.58912	2.30863	3.28263	5.6151	2.74772	4.13068	4.99424	3.12461	5.24048	3.54324	3.52108	2.76077	5.88624	3.23127	2.73972	5.69068	3.80171	1.12307	6.55781	3.48547	1.40164	6.55627	3.34154	2.55543	5.47585	4.41846	0.663567	4.76457	2.49794	0.670421	3.92609	1.87007	0.61729	4.10559	2.38175	0.677227
10/9_1	Actin-Cre x Efnb1	Efnb1WT	E14.5	7.23428	2.96722	4.28998	6.23622	2.82171	5.09327	6.13115	1.80395	3.25014	5.65611	1.37545	2.52691	5.68259	1.44398	3.01642	4.63666	0.928009	3.0494	2.93017	0.554937	2.89236	5.92189	1.58675	3.63194	5.60967	1.56997	4.17756	7.12888	2.62386	4.45491	7.0864	2.44446	4.26672	5.3317	1.64678	4.71751	6.01703	4.07498	3.4224	5.49748	4.57337	2.69473	5.51362	4.43777	3.24364	4.45645
10/9_2	Actin-Cre x Efnb1	Efnb1WT	E14.5	6.03032	4.97584	3.6324	5.39007	4.57526	4.43653	5.86467	3.40171	2.95579	5.62707	2.63051	2.37069	5.65663	2.73503	2.87279	5.03049	1.79735	2.98493	3.80279	0.655621	3.17688	5.79276	3.10667	3.3313	5.56103	3.02069	3.93816	6.15593	4.70102	3.82926	6.21592	4.49956	3.68244	5.25269	3.12715	4.47487	4.54872	5.17359	2.78284	3.85548	5.11636	2.1164	3.91099	5.1694	2.60934	2.8879
10/9_3	Actin-Cre x Efnb1	Efnb1WT	E14.5	0.329937	1.51049	3.95093	1.25962	1.63147	4.722	1.10141	3.10326	3.31728	1.47115	3.81698	2.72299	1.50129	3.65446	3.20892	2.35549	4.32774	3.30289	3.99149	5.11716	3.30927	1.23656	3.2657	3.664	1.6071	3.20399	4.27377	0.380249	1.80816	4.2276	0.400727	2.04839	4.08159	1.89654	3.03733	4.76484	1.77174	0.905966	2.91937	2.30725	0.780781	2.14736	2.30822	0.787093	2.56151	3.40984
10/9_4	Actin-Cre x Efnb1	Efnb1WT	E14.5	0.221179	1.96857	4.76385	1.1893	2.1683	5.37577	0.963665	3.34002	3.75211	1.23415	3.89187	2.97037	1.34637	3.81914	3.47726	2.23827	4.45316	3.33895	3.85585	5.11784	3.03199	1.16311	3.53791	4.06735	1.56679	3.57889	4.54124	0.30884	2.29663	4.91428	0.29332	2.50388	4.7173	1.88048	3.47498	5.09132	1.40977	1.12734	3.64889	1.94076	0.776281	2.85868	1.96731	0.861322	3.35495	3.03308
10/9_5	Actin-Cre x Efnb1	Efnb1WT	E14.5	0.40418	1.2967	4.01476	1.2535	1.58942	4.82953	1.07478	2.92152	3.29888	1.39606	3.58108	2.60988	1.40964	3.44236	3.06991	2.22266	4.24064	3.21763	3.7841	5.09123	3.20127	1.18307	3.09643	3.61105	1.49999	3.12159	4.16841	0.389383	1.65109	4.23945	0.391307	1.88363	4.04205	1.81002	3.00473	4.75151	1.83428	0.774937	3.06282	2.52252	0.583473	2.32408	2.47519	0.618441	2.8179	3.59782
10/9_6	Actin-Cre x Efnb1	Efnb1WT	E14.5	0.700155	5.67553	4.36177	1.49463	5.0123	5.08928	2.18402	5.78888	3.34578	2.92592	5.79018	2.5288	2.88729	5.74901	3.06358	3.93319	5.36742	3.03142	5.40976	4.44758	2.84264	2.52734	5.80101	3.55745	2.84645	5.56279	4.158	1.00002	5.82056	4.53082	1.17382	5.93073	4.31432	2.93282	5.23378	4.80369	0.734357	4.03183	3.38908	0.757325	3.25547	2.69584	0.845935	3.36058	3.23935	1.36476
10/9_7	Actin-Cre x Efnb1	Efnb1WT	E14.5	0.415037	4.52447	3.92814	1.15104	4.02758	4.72785	2.04603	5.1193	3.1909	2.80503	5.36587	2.57929	2.72717	5.22543	3.05703	3.81899	5.13319	3.20295	5.47046	4.6068	3.27453	2.27142	5.15759	3.5582	2.48126	4.88759	4.14727	0.642528	4.73209	4.14752	0.819201	4.88241	4.00197	2.58091	4.56571	4.70795	1.02256	3.11821	2.82924	1.38173	2.48613	2.02766	1.33176	2.51464	2.61293	2.06579
10/9_9	Actin-Cre x Efnb1	Efnb1WT	E14.5	0.244744	2.06065	3.44795	0.954051	2.34168	4.2907	1.29952	3.23245	2.48274	1.94257	3.64893	1.77551	1.7759	3.64163	2.31405	2.7879	4.23565	2.45425	4.3356	4.74668	2.63428	1.43005	3.51636	2.76936	1.61471	3.64592	3.39885	0.271059	2.39878	3.53568	0.371059	2.59857	3.35462	1.80656	3.65379	3.97477	1.61818	0.981892	2.91306	2.33111	0.508271	2.38362	2.18563	0.664338	2.88503	3.23756
8/26_1	Actin-Cre x Efnb1	Efnb1WT	E14.5	0.779575	5.70308	3.24999	1.28429	5.25174	4.11499	2.32119	5.54781	2.46641	3.26415	5.22375	1.85737	3.09503	5.33166	2.30558	4.08452	4.81332	2.52923	5.28328	3.83741	2.86803	2.75132	5.60471	2.74444	2.9473	5.49553	3.42468	1.10492	5.86077	3.36868	1.32201	5.91584	3.13796	2.99405	5.2282	3.98519	0.714242	3.95367	2.64986	0.831551	3.13528	2.12166	0.843707	3.29105	2.55069	1.19123
8/26_3	Actin-Cre x Efnb1	Efnb1WT	E14.5	0.464424	1.85385	3.28304	1.2079	2.11889	4.17404	1.4837	3.10215	2.41021	2.03773	3.56603	1.82445	1.98427	3.54444	2.23489	2.85867	4.11467	2.39413	4.31985	4.72232	2.78439	1.59633	3.39111	2.69996	1.72888	3.55839	3.34632	0.477131	2.18596	3.42788	0.552823	2.4079	3.22581	1.99723	3.46435	3.93027	1.84849	0.919144	2.69896	2.58935	0.509333	2.2195	2.5447	0.632671	2.56991	3.50757
8/26_4	Actin-Cre x Efnb1	Efnb1WT	E14.5	0.418472	2.9217	3.85393	1.27869	2.9231	4.61558	1.52636	3.92683	2.92195	2.17433	4.29123	2.21053	2.13405	4.21371	2.61997	3.15072	4.47814	2.73127	4.7152	4.64044	2.87583	1.76658	4.15835	3.13491	2.1238	4.20614	3.78292	0.558769	3.23234	3.97731	0.646952	3.45599	3.7625	2.3985	4.03043	4.31301	1.35589	1.7406	2.97623	1.95198	1.16999	2.38114	1.881	1.2726	2.85416	2.86111
8/26_5	Actin-Cre x Efnb1	Efnb1WT	E14.5	0.485509	5.25236	3.37411	1.08743	4.76145	4.27924	2.23378	5.24785	2.59544	2.96199	5.09232	1.94243	2.84476	5.13808	2.43114	3.83624	4.70314	2.61206	5.17247	3.8266	2.95465	2.48803	5.28991	2.88941	2.64393	5.18813	3.6229	0.800246	5.43154	3.55144	0.99987	5.52587	3.36393	2.71776	4.92587	4.14119	0.581302	3.58453	2.71857	0.753576	2.75481	2.15352	0.776987	2.87607	2.58082	1.21463
8/26_7	Actin-Cre x Efnb1	Efnb1WT	E14.5	0.462286	3.40604	3.47366	1.27237	3.2453	4.2944	1.89817	4.43287	2.78611	2.57703	4.76291	2.10834	2.38673	4.66634	2.57824	3.47209	4.83908	2.77548	5.04589	4.81573	2.95898	2.04221	4.54413	3.05518	2.26837	4.46976	3.72598	0.586844	3.68948	3.61288	0.74814	3.89589	3.45074	2.51202	4.22643	4.25226	1.40768	2.14958	2.61956	1.98091	1.60195	1.97479	1.92917	1.6601	2.43999	2.84933
8/29_1	Actin-Cre x Efnb1	Efnb1WT	E14.5	0.375017	3.77415	3.68668	1.15182	3.55457	4.54841	1.8086	4.64622	2.98241	2.58775	5.02738	2.3602	2.44422	4.9017	2.8843	3.55076	5.08141	3.02837	5.26136	4.97891	3.15045	2.06478	4.78593	3.30146	2.31384	4.64903	3.98048	0.577935	4.06099	3.85765	0.717855	4.24926	3.7015	2.47487	4.38553	4.54836	1.28782	2.47453	2.79139	1.83499	1.87606	2.08395	1.75023	1.97368	2.66482	2.64507
8/29_2	Actin-Cre x Efnb1	Efnb1WT	E14.5	4.49725	0.457604	3.20789	4.10851	1.10214	4.17177	2.9436	1.25287	2.49912	2.34549	1.7236	1.92765	2.45719	1.61049	2.35306	1.69639	2.2688	2.58462	0.772437	3.60765	2.8164	2.68687	1.23582	2.816	2.53293	1.35771	3.46617	4.17208	0.437415	3.40938	3.89834	0.474915	3.22158	2.56662	1.58696	4.02832	5.03765	2.13316	2.71262	5.2552	2.97786	2.23965	5.15954	2.79645	2.67196	5.15153
8/29_3	Actin-Cre x Efnb1	Efnb1WT	E14.5	5.07781	0.751507	3.56408	4.6483	1.47229	4.50187	3.32262	1.14981	2.91355	2.50837	1.43621	2.29986	2.69297	1.42477	2.79639	1.74999	2.08575	2.99418	0.581601	3.51327	3.14499	3.07578	1.17669	3.23445	3.00086	1.43416	3.86856	4.71764	0.647079	3.79599	4.46786	0.61508	3.62048	3.11085	1.71829	4.54054	5.28485	2.35227	2.73895	5.33165	3.15144	2.06065	5.29992	3.05748	2.52725	5.19295
8/29_4	Actin-Cre x Efnb1	Efnb1WT	E14.5	0.50148	4.99168	3.34257	1.09001	4.55156	4.22569	2.20391	5.17136	2.62563	2.92836	5.13953	2.00762	2.78219	5.13357	2.49658	3.87288	4.86084	2.70657	5.25725	4.20444	2.92386	2.43085	5.23762	2.8956	2.58346	5.13461	3.66355	0.761581	5.18182	3.49992	0.984864	5.2935	3.31194	2.69587	4.93048	4.14759	0.811142	3.25258	2.64405	1.06773	2.54679	2.08536	1.02932	2.69893	2.53955	1.57351
8/29_5	Actin-Cre x Efnb1	Efnb1WT	E14.5	0.553122	5.13917	4.39449	1.32474	4.72201	5.2006	2.15521	5.37802	3.31725	2.74064	5.37928	2.57227	2.76555	5.33888	3.03095	3.88218	5.08733	3.00034	5.4354	4.3291	2.95681	2.42111	5.41238	3.53945	2.74288	5.26783	4.24933	0.86819	5.35712	4.53377	1.03543	5.50621	4.26574	2.91058	5.00013	4.79711	0.732831	3.44618	3.57771	0.864312	2.72917	2.83217	0.927357	2.86771	3.32215	1.52051
8/29_6	Actin-Cre x Efnb1	Efnb1WT	E14.5	0.43077	4.91975	3.56521	1.05442	4.53569	4.37933	2.06142	5.10149	2.73728	2.75931	5.05031	2.08059	2.65464	5.05919	2.55492	3.70302	4.81996	2.67256	5.14855	4.10482	2.92444	2.28238	5.19156	2.97202	2.51334	5.10706	3.6387	0.693933	5.12352	3.70894	0.880353	5.22384	3.51288	2.64943	4.85858	4.20017	0.728065	3.25474	2.84071	0.910601	2.53974	2.29536	0.933101	2.65689	2.7551	1.45773
8/29_7	Actin-Cre x Efnb1	Efnb1WT	E14.5	0.774045	0.442721	2.67179	1.07226	0.82488	3.71312	0.731365	2.24852	2.3243	0.926712	3.1284	1.84537	0.882411	2.89618	2.2391	1.14775	3.86887	2.76936	2.0054	5.16245	3.35264	0.664811	2.43372	2.59884	0.680213	2.50975	3.3177	0.557425	0.683042	2.88797	0.470028	0.949583	2.74365	0.884813	2.43731	3.97113	2.44969	0.746372	2.24114	3.29821	1.00479	1.78262	3.14703	0.947058	2.19561	4.04514
8/29_8	Actin-Cre x Efnb1	Efnb1WT	E14.5	1.00974	6.13779	4.37413	1.66848	5.37251	5.10973	2.37339	5.8464	3.28813	2.92155	5.65613	2.45933	2.96594	5.59559	2.99113	3.87628	4.98132	2.8972	4.942	3.73176	2.58094	2.74834	5.76524	3.51929	3.02957	5.46455	4.09977	1.40762	6.19342	4.55155	1.5859	6.26042	4.30328	3.16142	5.17608	4.59435	0.550076	4.67089	3.6013	0.307785	3.95192	2.97585	0.460927	3.99802	3.42975	0.629783
8/29a_1	Actin-Cre x Efnb1	Efnb1WT	E14.5	0.315697	3.23421	3.87475	1.21397	3.05583	4.74811	1.63138	4.26917	3.16934	2.29236	4.71213	2.48804	2.21811	4.57032	3.00278	3.28754	4.83578	3.08856	4.93769	4.8239	3.16129	1.8345	4.43206	3.42	2.19617	4.37337	4.07965	0.50186	3.50133	4.10943	0.597365	3.73514	3.93005	2.43589	4.17439	4.65503	1.29532	2.05456	2.97591	1.86044	1.46105	2.29496	1.8486	1.53161	2.76148	2.77346
8/29a_2	Actin-Cre x Efnb1	Efnb1WT	E14.5	0.292588	3.61613	3.83355	1.14719	3.5465	4.65694	1.69728	4.4379	2.90952	2.31811	4.70636	2.22246	2.27655	4.6385	2.67769	3.35332	4.86615	2.79031	5.06219	4.78176	2.8169	1.9339	4.63324	3.19883	2.25231	4.62452	3.83063	0.47665	3.92809	4.00295	0.647469	4.15291	3.80374	2.48649	4.44434	4.39208	1.18483	2.21634	3.13005	1.61689	1.57777	2.52862	1.66575	1.70441	2.97439	2.49742
8/29a_3	Actin-Cre x Efnb1	Efnb1WT	E14.5	7.0899	2.71534	3.94529	6.06187	2.44974	4.83231	5.9663	1.66015	2.88307	5.42204	1.35825	2.08184	5.43172	1.39093	2.55697	4.441	0.934531	2.62622	2.86099	0.721908	2.53634	5.71668	1.43266	3.11176	5.45249	1.28582	3.73039	6.94266	2.34317	4.07015	6.81744	2.1453	3.90445	5.16867	1.26379	4.32543	5.94228	3.9484	3.3069	5.37545	4.52386	2.73005	5.41423	4.3279	3.18611	4.41254
8/29a_4	Actin-Cre x Efnb1	Efnb1WT	E14.5	0.463291	4.76374	3.56905	1.20266	4.44395	4.42956	2.03658	5.06056	2.70096	2.85431	5.0433	1.95041	2.73161	5.08878	2.48957	3.83373	4.99155	2.62653	5.48573	4.40304	2.70271	2.3308	5.1728	2.97001	2.58203	5.10643	3.57415	0.714602	4.98991	3.70348	0.876973	5.10749	3.49652	2.76799	4.91698	4.17631	0.937805	3.05374	2.92644	1.24303	2.2389	2.3553	1.22084	2.39676	2.86249	1.93533
8/29a_5	Actin-Cre x Efnb1	Efnb1WT	E14.5	0.410901	3.99191	3.31893	1.08648	3.85274	4.17701	1.93658	4.66323	2.55183	2.65078	4.77036	1.8956	2.53935	4.76554	2.33177	3.65339	4.85315	2.5353	5.25114	4.60193	2.77133	2.14124	4.78509	2.78978	2.39292	4.7691	3.43975	0.596505	4.26686	3.46308	0.762075	4.42523	3.24665	2.58011	4.62458	4.04245	1.21021	2.43129	2.68361	1.66836	1.82315	2.09219	1.60141	1.93136	2.58125	2.41362
8/29a_6	Actin-Cre x Efnb1	Efnb1WT	E14.5	2.48827	6.90663	4.02476	2.50156	5.92585	4.79918	3.76063	5.85054	3.14457	4.21463	5.36619	2.4978	4.10002	5.35373	2.93069	4.55186	4.41375	3.07944	4.89467	2.77233	3.10294	3.93709	5.66572	3.47099	3.96348	5.39134	4.09611	2.77858	6.80549	4.18489	3.031	6.74919	3.98948	3.8634	5.05403	4.58796	1.5451	5.85278	3.02075	1.0879	5.23286	2.38437	1.1579	5.24307	2.77405	0.750784
8/29a_7	Actin-Cre x Efnb1	Efnb1WT	E14.5	2.33773	6.67603	3.33517	2.3206	5.92022	4.1963	3.68293	5.60021	2.80056	4.25398	5.02504	2.23311	4.08941	5.07367	2.6538	4.54166	4.13122	2.87737	4.95451	2.58303	3.2334	3.87436	5.43384	3.09408	3.86176	5.25158	3.74824	2.63386	6.6104	3.56565	2.87319	6.53705	3.38244	3.63614	4.98911	4.28872	1.43342	5.36842	2.49677	1.08133	4.71598	1.91085	1.13705	4.77444	2.34269	0.784325
9/10_1	Actin-Cre x Efnb1	Efnb1WT	E13.5	1.91621	5.76283	2.63017	2.06382	5.33934	3.28925	2.94298	4.76161	1.84232	3.41761	3.96888	1.60023	3.25007	4.27279	1.83035	3.61155	3.45448	2.29776	4.02498	2.54818	3.17369	3.23873	4.73947	2.18238	3.45685	4.58598	2.86553	2.21399	5.74453	2.69226	2.49713	5.62582	2.62783	3.37772	4.48081	3.39847	1.00272	4.60194	2.10276	0.593723	3.79358	2.00807	0.761273	4.05582	2.25831	0.643025
9/10_2	Actin-Cre x Efnb1	Efnb1WT	E13.5	0.769999	4.27864	3.64883	1.19569	3.82754	4.05414	2.01747	4.64291	2.76345	2.78288	4.52672	2.36394	2.53759	4.48782	2.68831	3.35041	4.05208	2.80848	4.32186	3.43051	3.4764	2.26001	4.65859	3.107	2.55581	4.43011	3.71755	0.978297	4.39446	3.74372	1.21789	4.527	3.69851	2.60413	4.07497	4.09221	0.625811	3.14705	2.54742	0.914641	2.4661	2.0711	0.874054	2.61724	2.3912	1.40292
9/10_3	Actin-Cre x Efnb1	Efnb1WT	E13.5	0.348594	3.03448	3.13184	0.914651	2.8217	3.70638	1.38874	3.96722	2.50197	2.1996	4.33849	2.19722	1.94361	4.18058	2.5295	2.88158	4.18088	2.73483	3.98232	4.06497	3.47874	1.58452	4.10526	2.87885	1.92488	4.03975	3.53595	0.472317	3.23561	3.29641	0.606339	3.46493	3.26376	2.01095	3.74876	3.95648	1.04466	2.03541	2.06839	1.66194	1.54973	1.6643	1.51474	1.67398	1.99897	2.31194
9/10_4	Actin-Cre x Efnb1	Efnb1WT	E13.5	0.318871	3.2613	2.65508	0.788271	3.16878	3.26346	1.57705	3.71364	1.88409	2.43333	3.7082	1.58711	2.14072	3.69527	1.87779	3.007	3.59236	2.20235	3.96082	3.49458	3.02434	1.73995	3.89319	2.17742	2.0415	3.98383	2.82035	0.469416	3.50572	2.69531	0.690056	3.68745	2.65257	2.08192	3.83319	3.3149	0.791121	1.87128	2.13993	1.27152	1.21092	1.96307	1.10024	1.48855	2.26865	1.79639
9/10_5	Actin-Cre x Efnb1	Efnb1WT	E13.5	0.92271	4.80821	2.7369	1.07486	4.29208	3.35426	2.41732	4.6285	2.34644	3.17474	4.16536	2.19964	2.82776	4.28367	2.46105	3.36868	3.57233	2.75617	3.73634	2.81756	3.7487	2.53692	4.63564	2.77322	2.57019	4.36468	3.42031	1.15697	4.89485	2.90072	1.43202	4.90511	2.97851	2.44619	4.09373	3.79274	0.707085	3.59557	1.80752	0.862794	2.78436	1.4277	0.781844	3.08125	1.75881	0.997876
9/10_6	Actin-Cre x Efnb1	Efnb1WT	E13.5	5.4654	2.59571	1.82127	5.28026	2.59564	2.52871	4.49018	1.33737	1.68329	3.81912	0.780793	1.827	4.10133	1.02933	1.9473	3.54422	0.739601	2.62598	3.01808	0.534143	3.85046	4.62432	1.19931	2.0272	4.68346	1.15509	2.78732	5.49073	2.33866	1.89704	5.41988	2.08745	1.95248	4.78117	1.40672	3.19623	4.08637	3.28274	1.44415	3.26055	3.5496	1.50997	3.62951	3.47967	1.66576	2.94022
9/10_7	Actin-Cre x Efnb1	Efnb1WT	E13.5	1.65249	5.45722	2.79852	1.85674	5.01053	3.38638	2.76927	4.71635	1.92358	3.26888	4.06783	1.64812	3.08469	4.30276	1.94406	3.4781	3.47979	2.2084	4.0441	2.63275	3.16016	3.03629	4.71033	2.22447	3.26869	4.46272	2.88401	1.91854	5.48017	2.81172	2.20867	5.40633	2.78678	3.20395	4.34251	3.39005	0.743591	4.26681	2.2	0.502239	3.45292	1.99704	0.66587	3.7575	2.25874	0.671499
1/22_1	Actin-Cre x Efnb1	Efnb1WT	E13.5	1.55028	5.54214	2.37167	1.5875	5.23662	3.08127	2.85589	4.78572	1.99632	3.5152	4.16895	1.9988	3.22282	4.41996	2.18952	3.63675	3.8151	2.74008	3.99795	3.00062	3.65048	3.02155	4.86237	2.35032	3.1045	4.72565	3.13039	1.80003	5.60587	2.51402	2.09839	5.55685	2.53215	2.98426	4.68017	3.56262	0.970316	4.22212	1.84721	0.807532	3.33625	1.73623	0.813339	3.71258	1.98121	0.805002
1/22_2	Actin-Cre x Efnb1	Efnb1WT	E13.5	2.19265	5.8121	2.81318	2.15328	5.36084	3.51027	3.22055	4.82828	2.24597	3.73926	4.02913	2.04427	3.55172	4.2894	2.33274	3.78771	3.43856	2.72906	3.99739	2.438	3.56398	3.44484	4.72661	2.62413	3.51766	4.47189	3.34445	2.44701	5.78137	2.94994	2.74327	5.63408	2.93909	3.36914	4.43948	3.81768	1.29379	4.79069	2.07999	0.795057	3.96552	1.83865	0.957605	4.24131	2.13605	0.705513
1/22_3	Actin-Cre x Efnb1	Efnb1WT	E13.5	2.20902	5.54525	2.78914	2.26311	5.09681	3.43265	3.3927	4.67547	2.12035	3.87992	3.95756	1.91784	3.66573	4.214	2.16017	3.97825	3.39474	2.50807	4.2935	2.50049	3.51112	3.60803	4.6677	2.45442	3.72612	4.4596	3.18313	2.47285	5.55766	2.86224	2.76636	5.45757	2.8463	3.61163	4.34575	3.64767	1.37369	4.40588	2.10931	1.04883	3.57204	1.89057	1.21057	3.89631	2.14782	1.108
1/22_4	Actin-Cre x Efnb1	Efnb1WT	E13.5	2.40751	0.548338	1.66425	2.45851	0.647198	2.47133	1.22252	1.5533	1.59283	0.689215	2.26055	1.83069	0.936623	1.87475	1.92069	0.709551	2.47897	2.57467	0.518512	2.85828	3.86073	1.05639	1.38683	1.95221	1.0212	1.28082	2.65391	2.17277	0.471744	1.80538	1.8667	0.543702	1.86128	1.20958	1.15034	3.1128	3.1972	1.8599	1.4381	3.51819	2.70949	1.54089	3.40594	2.30285	1.6812	3.57839
1/22_5	Actin-Cre x Efnb1	Efnb1WT	E13.5	2.19661	5.38304	2.81937	2.23104	4.9582	3.42923	3.34385	4.46681	2.21934	3.76974	3.73598	2.0392	3.56245	4.01929	2.29406	3.8217	3.22237	2.67349	4.03576	2.35512	3.67142	3.52311	4.45475	2.5428	3.60931	4.23216	3.28435	2.47304	5.38565	2.93191	2.74362	5.25118	2.94867	3.44886	4.14277	3.73177	1.32493	4.32772	2.10352	0.996856	3.56118	1.87321	1.13965	3.84817	2.1255	0.975914
1/22_6	Actin-Cre x Efnb1	Efnb1WT	E13.5	1.85324	5.79514	1.85073	1.87287	5.67022	2.57547	3.02461	4.79771	1.68294	3.54029	4.05432	1.81575	3.32281	4.40713	1.94377	3.58567	3.81697	2.5533	3.86093	3.40703	3.85889	3.20673	4.93623	2.01719	3.30945	5.06248	2.72338	2.12678	5.79975	1.94348	2.40967	5.74032	2.02262	3.17223	5.10656	3.23815	1.02989	4.5204	1.66091	0.737216	3.64344	1.76123	0.838761	4.0868	1.91582	0.735374
1/22_7	Actin-Cre x Efnb1	Efnb1WT	E13.5	1.89232	5.41113	1.45459	2.00705	5.37616	2.15766	2.93374	4.32834	1.30024	3.45201	3.56176	1.55007	3.22656	3.93319	1.57476	3.55079	3.47879	2.29978	3.99195	3.37162	3.56545	3.20161	4.45737	1.52398	3.37899	4.63112	2.19509	2.15633	5.43973	1.4926	2.46994	5.34938	1.55041	3.26984	4.87465	2.64692	0.971725	4.2416	1.52911	0.636345	3.32963	1.8678	0.777701	3.86943	1.90977	0.740398
1/22_8	Actin-Cre x Efnb1	Efnb1WT	E13.5	1.78468	5.5641	2.55283	1.89803	5.22009	3.24325	2.97337	4.74577	2.00001	3.54988	4.0711	1.84044	3.33025	4.31889	2.0949	3.74747	3.58856	2.50032	4.18051	2.84289	3.51227	3.18877	4.77776	2.35523	3.34392	4.68869	3.05887	2.04247	5.60526	2.70233	2.33258	5.52511	2.6693	3.22675	4.62715	3.51368	1.03625	4.34271	2.05595	0.731233	3.46775	1.92859	0.889979	3.80048	2.1482	0.808694
1/22_9	Actin-Cre x Efnb1	Efnb1WT	E13.5	1.65346	5.69521	1.76235	1.67599	5.57892	2.4777	2.9551	4.80023	1.58366	3.53678	4.17175	1.77291	3.27519	4.50745	1.93013	3.60072	3.92891	2.51872	3.90694	3.63343	3.85669	3.11372	4.97246	1.91297	3.15621	5.1797	2.61471	1.88838	5.76237	1.85976	2.18818	5.7161	1.87917	3.00274	5.19929	3.10347	1.03664	4.34528	1.51684	0.815674	3.42056	1.67079	0.912428	3.84534	1.73535	0.838098
1/22b_1	Actin-Cre x Efnb1	Efnb1WT	E13.5	1.5511	5.26945	1.63375	1.50108	5.14055	2.39291	2.90612	4.66035	1.621	3.5133	4.03373	1.81259	3.18058	4.30166	1.91416	3.55897	3.75438	2.58343	3.72809	3.50742	3.89765	3.01347	4.8142	1.93446	3.02508	4.89738	2.67891	1.74506	5.38514	1.80413	2.00388	5.36431	1.92742	2.83114	4.90839	3.0958	1.04149	3.95541	1.37473	0.970253	3.01929	1.48091	0.987135	3.48218	1.6221	0.971882
1/22b_2	Actin-Cre x Efnb1	Efnb1WT	E13.5	2.27651	5.60021	1.00742	2.24946	5.68021	1.719	3.3636	4.42696	1.24287	3.88033	3.70392	1.61191	3.64278	4.09382	1.63181	3.86912	3.72487	2.50613	4.10484	3.68735	3.86802	3.56868	4.63686	1.5333	3.57915	5.01654	2.2311	2.52446	5.63223	1.08251	2.85031	5.52281	1.19202	3.44272	5.18554	2.66225	1.37051	4.30095	1.14597	0.940535	3.46919	1.52072	1.0887	3.91398	1.54883	0.851757
1/22b_3	Actin-Cre x Efnb1	Efnb1WT	E13.5	2.12529	6.03354	2.01218	2.07116	5.83063	2.80995	3.13818	4.97315	1.74905	3.73126	4.1096	1.81613	3.53982	4.44692	1.98134	3.8206	3.75425	2.65057	4.09374	3.0614	3.93551	3.41843	4.96851	2.16641	3.52499	4.98171	2.94292	2.37245	6.06008	2.13243	2.63167	5.93928	2.16898	3.33369	5.06824	3.43394	1.32006	4.77982	1.69209	0.831557	3.91198	1.76666	0.978156	4.26427	1.96809	0.737581
1/22b_4	Actin-Cre x Efnb1	Efnb1WT	E13.5	1.56524	5.65252	1.73565	1.63965	5.56854	2.43456	2.6656	4.6893	1.45882	3.22758	3.96539	1.57866	3.0059	4.27061	1.714	3.38869	3.70966	2.39322	3.80911	3.36894	3.69912	2.91344	4.80023	1.77954	3.05924	4.99468	2.50293	1.82796	5.69952	1.83306	2.11502	5.63032	1.87327	2.99715	5.0354	2.9856	0.814056	4.31627	1.64594	0.542239	3.52651	1.80685	0.659767	3.9171	1.94097	0.608126
1/22b_5	Actin-Cre x Efnb1	Efnb1WT	E13.5	2.25033	5.85067	2.60208	2.23166	5.50052	3.19998	3.33058	4.86037	2.11407	3.87659	4.08253	2.03636	3.66171	4.38849	2.24335	3.93805	3.58781	2.68474	4.16909	2.68235	3.78879	3.50902	4.86064	2.48715	3.57765	4.75024	3.20783	2.50858	5.84098	2.67451	2.7816	5.69917	2.68652	3.44339	4.68793	3.66514	1.41782	4.70329	1.89752	1.01433	3.89371	1.70989	1.17156	4.17026	1.96211	0.899983
1/22b_6	Actin-Cre x Efnb1	Efnb1WT	E13.5	2.20014	5.88614	1.8508	2.13763	5.7994	2.59129	3.28385	4.80667	1.74887	3.81961	4.01525	1.98604	3.58753	4.39276	2.09799	3.87379	3.81826	2.82067	4.11729	3.31212	4.19394	3.48565	4.91529	2.15807	3.54122	5.08182	2.94888	2.42185	5.91552	1.95136	2.69314	5.81164	2.0477	3.33227	5.18676	3.39947	1.40484	4.55744	1.61029	0.945069	3.75996	1.74928	1.09417	4.1082	1.8907	0.855136
1/22b_7	Actin-Cre x Efnb1	Efnb1WT	E13.5	2.06769	5.43814	1.2219	2.05756	5.5355	1.86672	3.22078	4.41914	1.39532	3.67962	3.73393	1.75623	3.45434	4.10645	1.74764	3.67011	3.7833	2.53713	3.87987	3.71681	3.93277	3.3881	4.60479	1.65673	3.41568	4.94852	2.37436	2.30749	5.48624	1.31628	2.5901	5.411	1.39118	3.29129	5.13234	2.73011	1.29576	4.22608	1.22512	0.915569	3.41929	1.56691	1.07773	3.80134	1.56353	0.865937
1/24c_1	Actin-Cre x Efnb1	Efnb1WT	E13.5	1.68414	5.77878	3.24738	1.83613	5.24151	3.96273	3.02271	5.14888	2.42882	3.75978	4.42067	2.08616	3.52842	4.71051	2.49121	3.94738	3.84609	2.68631	4.46398	2.77212	3.5625	3.29915	5.15757	2.83533	3.47999	4.87385	3.58192	1.98891	5.79211	3.34735	2.30217	5.7683	3.27076	3.43448	4.65555	4.01732	1.05292	4.68939	2.41597	0.728619	3.63247	2.10769	0.822848	3.98301	2.41018	0.887514
1/24c_2	Actin-Cre x Efnb1	Efnb1WT	E13.5	1.88711	5.76349	2.73374	1.82554	5.34183	3.40226	3.25188	5.00856	2.38049	4.02093	4.25467	2.33976	3.66413	4.53795	2.59315	3.97502	3.74394	2.9977	4.21829	2.68803	3.95595	3.444	4.97661	2.80672	3.38214	4.80357	3.59486	2.12705	5.78529	2.86618	2.4288	5.72717	2.92158	3.15925	4.64575	4.03801	1.35907	4.58999	1.8824	1.08499	3.55528	1.62144	1.09373	3.93194	1.95522	1.05065
1/24c_3	Actin-Cre x Efnb1	Efnb1WT	E13.5	2.02893	5.90751	2.1658	2.03749	5.75672	2.97928	3.336	4.95049	2.0116	4.00798	4.09551	2.07578	3.77574	4.52928	2.29464	4.10311	3.88682	2.98723	4.48192	3.14864	4.31318	3.54616	5.0268	2.38262	3.55414	5.15673	3.19854	2.28869	5.97167	2.27132	2.57039	5.88331	2.27695	3.48387	5.13254	3.65829	1.3023	4.50216	1.91146	0.947322	3.46802	1.96285	1.02079	3.91867	2.2021	0.918323
1/24c_4	Actin-Cre x Efnb1	Efnb1WT	E13.5	2.31669	5.85518	1.21193	2.27348	5.89124	2.01164	3.48836	4.73514	1.33936	4.09203	3.87308	1.66402	3.89582	4.33455	1.7468	4.14909	3.89282	2.58312	4.40388	3.51855	3.99839	3.73418	4.86942	1.73147	3.77922	5.16634	2.43132	2.56611	5.91544	1.32983	2.83866	5.80951	1.37118	3.6554	5.34574	2.89573	1.52411	4.50408	1.2403	1.01909	3.5573	1.58401	1.13694	4.0059	1.66456	0.920885
1/24c_5	Actin-Cre x Efnb1	Efnb1WT	E13.5	2.03093	5.8404	2.40028	2.19549	5.56868	3.22295	3.18088	4.85434	1.87016	3.83012	4.02825	1.79447	3.6466	4.38166	1.99497	4.04515	3.64842	2.58243	4.53139	2.88761	3.73225	3.50024	4.92858	2.22043	3.69385	4.9001	2.94129	2.3039	5.88269	2.47678	2.57477	5.78877	2.41071	3.69306	4.87744	3.47949	1.21213	4.58393	2.12841	0.820071	3.54015	2.19331	0.954044	3.95867	2.38212	0.94831
1/24c_6	Actin-Cre x Efnb1	Efnb1WT	E13.5	2.17528	5.94658	1.53624	2.31137	5.8984	2.36672	3.15742	4.67152	1.35555	3.63425	3.69131	1.45928	3.53784	4.12342	1.66047	3.80401	3.56612	2.32773	4.22346	2.9875	3.72481	3.46433	4.72442	1.69202	3.65895	4.89687	2.44203	2.49213	5.90609	1.57855	2.71307	5.78222	1.56608	3.63407	5.04979	2.96403	1.17629	4.76473	1.57846	0.605695	3.85965	1.79161	0.807082	4.26626	1.95155	0.64176
7/2_2	Actin-Cre x Efnb1	Efnb1WT	E12.5	0.482104	0.611103	1.80384	0.572477	0.821386	2.46045	0.649284	1.99347	1.30938	1.1509	2.75211	1.2868	0.898597	2.39624	1.46126	1.3035	3.09785	2.06217	1.38519	3.67331	3.16315	0.555109	2.21757	1.54007	0.378833	2.39677	2.19534	0.296749	0.817439	1.8967	0.244162	1.05022	1.72069	0.396418	2.33471	2.69996	1.89341	0.390043	1.64956	2.81224	0.713747	1.7582	2.29978	0.583346	1.86029	2.97624
7/2_3	Actin-Cre x Efnb1	Efnb1WT	E12.5	3.32548	5.20763	2.33687	3.08526	4.84078	2.81494	4.2149	4.05321	2.13874	4.3461	3.17782	2.01399	4.18312	3.65758	2.2468	4.01645	2.77663	2.72373	3.73723	2.26789	3.7851	4.30934	3.91374	2.39779	4.17772	3.79704	3.09028	3.53116	5.04452	2.5175	3.75678	4.99256	2.43761	3.88628	3.87808	3.46434	2.36101	4.50268	1.48213	1.91894	3.69396	1.20135	2.23415	4.18639	1.42477	1.61418
7/2_4	Actin-Cre x Efnb1	Efnb1WT	E12.5	0.522143	1.34507	1.79523	0.685509	1.45115	2.41546	1.01781	2.5323	1.43153	1.6587	3.11417	1.43923	1.32911	2.80025	1.60272	1.92482	3.25021	2.19482	2.08724	3.67078	3.28199	0.99743	2.78981	1.67208	0.85357	2.9166	2.28225	0.374488	1.60457	1.91263	0.402648	1.83511	1.71606	0.905514	2.83297	2.75291	1.673	0.789256	1.50824	2.61942	0.780738	1.56348	2.10546	0.852129	1.66537	2.82484
7/2_5	Actin-Cre x Efnb1	Efnb1WT	E12.5	1.61388	0.634823	2.80421	1.62315	1.08795	3.26132	0.900755	1.4424	1.99632	0.921829	2.28532	1.4811	0.917263	1.84946	1.91465	0.866157	2.90846	2.10742	0.734334	3.74206	2.99533	0.739532	1.66104	2.12287	0.54748	1.93357	2.63655	1.36502	0.731234	2.90138	1.16798	0.79493	2.68742	0.62548	2.16556	3.09159	2.87003	1.06924	2.31575	3.39642	1.70095	1.98417	3.032	1.31618	2.29035	3.47925
7/2_6	Actin-Cre x Efnb1	Efnb1WT	E12.5	1.04456	4.03077	1.377	1.12679	4.02567	2.03137	2.38609	3.95617	1.19082	3.14511	3.43056	1.27725	2.65247	3.82683	1.36479	3.29066	3.47902	2.04477	3.53508	3.66837	3.31932	2.5013	4.12485	1.39205	2.62467	4.36708	1.98896	1.24549	4.25124	1.49147	1.46727	4.30763	1.32505	2.45523	4.3565	2.46212	0.896618	2.70314	1.36689	1.18601	1.96643	1.54949	0.996571	2.40269	1.67272	1.34993
7/2_7	Actin-Cre x Efnb1	Efnb1WT	E12.5	1.87082	4.86957	1.29337	1.78787	4.82593	1.96216	2.96026	4.1067	1.39882	3.37621	3.46073	1.69257	3.1203	3.80423	1.71	3.31726	3.25238	2.51345	3.35451	3.30094	3.63051	3.16901	4.16553	1.71991	3.13289	4.32371	2.37695	2.10579	4.98319	1.44982	2.36299	4.8945	1.40891	2.89604	4.47584	2.72053	1.20368	3.77699	1.03111	1.00756	2.92174	1.23335	1.06286	3.3498	1.32488	0.906179
7/2_8	Actin-Cre x Efnb1	Efnb1WT	E12.5	4.3148	3.55765	2.8569	3.82889	3.37367	3.35324	4.31636	2.37378	2.23314	3.82297	1.58392	1.98448	4.05678	1.9485	2.31369	3.27645	1.28768	2.51192	2.78927	0.801356	3.50319	4.29371	2.04173	2.54026	4.12293	1.84818	3.17869	4.42918	3.31923	3.05402	4.5268	3.10473	2.87446	3.90248	1.94078	3.55627	3.1715	3.93635	2.01901	2.43829	3.71877	1.73345	2.80666	3.84034	2.06195	1.92271
7/2_9	Actin-Cre x Efnb1	Efnb1WT	E12.5	4.35506	3.30861	1.02471	4.45726	3.14824	1.55975	3.8069	2.11944	0.77434	3.3503	1.51122	0.983608	3.6734	1.78549	1.03674	3.36461	1.17932	1.79922	3.82186	0.716271	2.81789	4.01544	1.85258	0.925963	4.33792	1.62358	1.53541	4.53503	3.06138	1.02432	4.44779	2.8793	0.849429	4.54675	1.82601	1.89583	3.03548	3.69089	1.3693	2.39119	3.56474	1.77284	2.82164	3.62952	1.67655	2.48742
12/15_1	Actin-Cre x Efnb1	Efnb1WT	E12.5	0.857414	4.15151	1.78764	0.895227	3.94403	2.33721	2.03657	4.08503	1.58994	2.74496	3.58123	1.57788	2.32964	3.83285	1.8004	2.82393	3.30756	2.37215	3.09135	3.04966	3.36198	2.23795	4.12319	1.88807	2.32332	4.16552	2.46698	1.05501	4.35195	1.99842	1.28184	4.41522	1.83353	2.16847	4.02989	2.89859	0.591869	3.0685	1.35634	0.804921	2.26983	1.28142	0.666757	2.74342	1.47119	0.859623
12/15_2	Actin-Cre x Efnb1	Efnb1WT	E12.5	3.29461	3.82694	3.21921	2.98213	3.47798	3.65226	3.71338	2.90924	2.51746	3.46925	2.12479	2.00615	3.51772	2.45823	2.44931	3.09546	1.6223	2.49146	2.84757	0.924606	3.23878	3.75809	2.61236	2.72655	3.66938	2.31385	3.19569	3.46993	3.59819	3.3716	3.64088	3.4923	3.18213	3.34518	2.2011	3.62843	2.23545	4.08994	2.50711	1.51036	3.70331	2.0387	1.82897	3.82655	2.48015	1.09713
12/15_3	Actin-Cre x Efnb1	Efnb1WT	E12.5	3.87473	3.35776	2.19221	3.70909	3.10299	2.66204	3.87637	2.3169	1.56351	3.33266	1.62399	1.29799	3.64101	2.01333	1.67418	3.16364	1.3814	1.91243	2.96467	0.672945	2.90948	3.87851	2.09961	1.74727	3.99898	1.79552	2.21166	4.08188	3.07831	2.26294	4.16039	2.99071	2.0776	3.86522	1.69798	2.5951	2.80484	3.70859	1.88627	1.95297	3.46473	1.78174	2.44814	3.55044	2.03672	1.72725
12/15_4	Actin-Cre x Efnb1	Efnb1WT	E12.5	4.79318	1.37673	2.80274	4.36064	1.45257	3.26352	3.94441	0.609074	2.06412	3.10307	0.46016	1.67699	3.44498	0.61207	2.04575	2.56662	0.650954	2.27043	1.66224	0.574658	3.12691	3.71591	0.439272	2.24622	3.34066	0.409056	2.88074	4.68516	1.12451	2.9305	4.6422	0.926862	2.75332	3.28866	0.517455	3.27006	4.38193	2.46819	2.09104	3.71167	2.9801	1.76957	3.94164	2.70748	2.1206	3.13663
12/15_5	Actin-Cre x Efnb1	Efnb1WT	E12.5	0.778745	3.73473	1.44465	0.833186	3.68136	2.07225	1.9979	3.77117	1.24955	2.80168	3.37602	1.35185	2.35882	3.58246	1.47106	2.87097	3.32275	2.19059	3.18739	3.31875	3.35693	2.16998	3.91594	1.5209	2.29619	4.05623	2.15811	0.968514	3.96267	1.59449	1.23587	4.02364	1.41383	2.10826	4.03763	2.55169	0.702271	2.56351	1.22708	1.0953	1.70597	1.38333	0.88147	2.14661	1.53548	1.21938
12/15_6	Actin-Cre x Efnb1	Efnb1WT	E12.5	0.513703	1.0975	3.01959	0.987745	1.11345	3.40294	0.604428	2.18345	2.59374	1.06274	2.7755	2.17456	0.928422	2.44478	2.55682	1.69917	2.89887	2.70107	2.38302	3.2655	3.38012	0.714786	2.39558	2.78961	0.981881	2.59049	3.32544	0.513178	1.34788	3.22559	0.389074	1.55159	3.07842	1.24099	2.43332	3.63112	1.16344	0.593572	2.12621	1.88726	0.736765	1.55009	1.58288	0.650301	2.00693	2.5278
12/15_8	Actin-Cre x Efnb1	Efnb1WT	E12.5	1.22702	0.379996	2.32735	1.31608	0.619896	2.81478	0.608023	1.32141	1.80633	0.650064	2.29016	1.57321	0.607606	1.76732	1.94869	0.847304	2.64724	2.28358	1.01586	3.22423	3.30394	0.42267	1.53306	2.15708	0.412392	1.76857	2.68774	1.01226	0.47274	2.49099	0.754757	0.574159	2.2389	0.603367	1.79821	3.04916	2.21486	0.641855	1.71704	2.83474	1.28346	1.49705	2.52212	1.05155	1.7814	3.0207
12/15_9	Actin-Cre x Efnb1	Efnb1WT	E12.5	0.987266	4.12413	1.88799	1.17021	3.9417	2.36333	2.00258	3.92868	1.4102	2.47406	3.35299	1.35915	2.27832	3.63947	1.57135	2.8121	3.1151	2.0466	3.32132	2.83032	2.99723	2.23045	4.00232	1.63084	2.56262	3.97788	2.18304	1.25632	4.30741	2.0187	1.40228	4.33599	1.78117	2.48777	3.93916	2.6067	0.457565	3.14239	1.65515	0.662672	2.23602	1.57249	0.614829	2.699	1.76882	0.820237
1/21_1	Actin-Cre x Efnb1	Efnb1WT	E12.5	1.80443	5.17883	2.14121	1.93779	5.02648	2.73036	2.91228	4.65188	1.646	3.38712	3.91341	1.54643	3.15946	4.33314	1.7873	3.61681	3.6998	2.18536	4.08343	3.41079	3.29451	3.13601	4.69488	1.8822	3.33909	4.77405	2.42388	2.0734	5.29355	2.22341	2.2575	5.2838	1.99666	3.31614	4.68764	2.91203	1.13606	4.25159	1.89086	1.05684	3.14875	1.94545	1.12787	3.73787	2.08887	1.24582
1/21_2	Actin-Cre x Efnb1	Efnb1WT	E12.5	1.90984	4.77071	1.85398	1.88066	4.62929	2.37286	2.85025	4.05549	1.59543	3.20585	3.17262	1.60994	2.98887	3.62296	1.81331	3.19893	2.83545	2.33737	3.29599	2.66918	3.47425	3.03387	3.9495	1.85357	3.15447	4.01567	2.38547	2.14251	4.79407	2.0059	2.34486	4.74805	1.81946	3.02138	4.12054	2.86978	1.03297	4.03547	1.42589	0.717192	3.08915	1.42873	0.865704	3.54644	1.60964	0.638572
1/21_3	Actin-Cre x Efnb1	Efnb1WT	E12.5	2.06959	5.15487	1.50021	2.13457	5.10691	2.0976	2.87228	4.18024	1.28951	3.05409	3.18161	1.42284	2.9306	3.73439	1.51725	3.06849	3.07835	2.128	3.3724	2.97598	3.31266	3.0867	4.12871	1.51159	3.29687	4.24678	2.04741	2.33519	5.1565	1.64656	2.51433	5.01458	1.41843	3.18371	4.35652	2.56283	1.03128	4.46216	1.43068	0.587855	3.59901	1.62837	0.854537	4.09482	1.69593	0.606235
1/21_4	Actin-Cre x Efnb1	Efnb1WT	E12.5	1.54205	4.77777	1.77368	1.58807	4.71514	2.33619	2.56372	4.18334	1.56133	3.07091	3.35271	1.68758	2.75515	3.91415	1.76369	3.10424	3.27386	2.43648	3.25864	3.20751	3.64208	2.74608	4.15545	1.78348	2.94992	4.27441	2.34375	1.8256	4.8601	1.95401	1.9998	4.83773	1.74473	2.81443	4.35288	2.81053	0.76368	3.84147	1.55679	0.633138	2.94163	1.67713	0.707357	3.47337	1.77967	0.663182
1/21_6	Actin-Cre x Efnb1	Efnb1WT	E12.5	2.92622	0.625268	2.35744	2.81481	0.814545	2.86709	1.83301	0.878359	1.88115	1.23799	1.57002	1.65097	1.57377	1.19393	1.97954	1.03122	1.92186	2.38194	0.704471	2.27385	3.44585	1.58761	0.926252	2.09695	1.39121	0.891391	2.61509	2.64851	0.531034	2.50469	2.4759	0.458325	2.29488	1.47115	1.03299	3.10487	3.5832	1.55459	1.93785	3.56623	2.50744	1.76285	3.54084	2.02944	2.02205	3.41111
1/21_7	Actin-Cre x Efnb1	Efnb1WT	E12.5	1.5649	5.02447	2.0191	1.77048	4.91623	2.51283	2.53942	4.30988	1.37558	2.96185	3.58049	1.2467	2.76292	3.98636	1.47865	3.26377	3.33688	1.97546	3.81021	3.05533	2.97547	2.77531	4.28554	1.52022	3.06868	4.435	2.02884	1.84875	5.08213	2.00969	2.02409	5.02889	1.76806	3.10374	4.42083	2.54714	0.709706	4.11691	1.95469	0.464463	3.10246	2.09246	0.670574	3.59945	2.21291	0.747968
1/21_8	Actin-Cre x Efnb1	Efnb1WT	E12.5	1.64746	5.08033	2.18146	1.69354	4.81892	2.6912	2.62264	4.44504	1.61321	3.03424	3.61786	1.44942	2.80556	4.03676	1.70808	3.14728	3.26864	2.08017	3.51499	2.83399	3.18872	2.86984	4.33461	1.84838	3.03211	4.38166	2.39392	1.92424	5.11199	2.25671	2.11241	5.0984	2.10284	2.92938	4.24222	2.90269	0.741832	4.23815	1.78379	0.551582	3.23828	1.66013	0.683792	3.74725	1.92898	0.648993
5/2b_4	EphB Series	EphB1-/-; EphB2-/-; EphB3-/-	E14.5	3.05775	6.88908	3.78923	2.99657	6.12137	4.56135	4.14128	5.60879	2.91628	4.61214	4.857	2.28099	4.47141	5.00297	2.81725	4.73229	3.95844	2.97396	4.67013	2.29821	3.14347	4.28561	5.43195	3.1636	4.27139	5.13608	3.94996	3.35521	6.7095	3.97097	3.51068	6.66814	3.77772	4.14464	4.92916	4.40634	1.83959	5.93927	2.84814	1.16076	5.2761	2.27812	1.30126	5.32774	2.74592	0.841027
7/7_6	EphB Series	EphB1-/-; EphB2-/-; EphB3-/-	E14.5	0.382765	2.84252	4.46557	1.1772	2.80788	5.09769	1.51609	3.88171	3.34053	2.16661	4.38039	2.65644	2.05275	4.23814	3.20448	3.07375	4.5159	3.29398	4.67228	4.59235	3.27701	1.73647	4.05329	3.66316	2.0694	4.0279	4.35345	0.554229	3.13603	4.58431	0.598474	3.28524	4.35334	2.38638	3.8996	4.8154	1.26929	1.61698	3.39309	1.90733	1.01127	2.70243	1.82613	1.1356	3.23574	2.82548
7/7_7	EphB Series	EphB1-/-; EphB2-/-; EphB3-/-	E14.5	0.226634	3.30525	3.6407	0.825636	3.18505	4.34402	1.46601	4.20211	2.78919	2.45898	4.64692	2.28791	2.20101	4.49596	2.68706	3.2389	4.59411	3.00683	4.65005	4.45616	3.35041	1.73122	4.39215	3.04125	2.01394	4.35815	3.81293	0.36291	3.57499	3.75967	0.450813	3.75054	3.57257	2.1843	4.1421	4.30633	1.07798	2.03422	2.65996	1.78016	1.32105	2.15288	1.60191	1.47805	2.59606	2.48651
1/19b_6	EphB Series	EphB1-/-; EphB2-/-; EphB3+/-	E14.5	1.98239	6.97001	3.45177	2.03017	6.28544	4.40163	3.43613	5.79175	2.89258	4.15587	5.09632	2.39638	3.94282	5.24437	2.86528	4.47492	4.32158	3.2444	4.92845	2.55784	3.65243	3.60387	5.68089	3.22479	3.51301	5.53727	3.92116	2.28792	6.92659	3.64429	2.51573	6.82969	3.48362	3.36445	5.36459	4.55348	1.0849	5.43288	2.67219	0.615725	4.52309	2.18791	0.731311	4.77403	2.67563	0.432188
4/15_6	EphB Series	EphB1-/-; EphB2-/-; EphB3+/-	E14.5	0.586684	0.96637	3.79198	1.11922	1.52065	4.63192	1.03105	2.59842	2.8888	1.33514	3.32664	2.29357	1.26984	3.19323	2.75458	1.78949	4.08101	2.91515	3.13144	5.37666	3.04398	1.02471	2.81262	3.12658	1.15033	2.98078	3.81679	0.483968	1.27994	3.91651	0.460888	1.47994	3.68853	1.37023	3.09385	4.39711	2.35927	0.605283	3.19664	3.30074	0.421308	2.75363	3.02915	0.560047	3.23164	4.06799
4/16b_8	EphB Series	EphB1-/-; EphB2-/-; EphB3+/-	E14.5	0.445508	5.10716	3.41242	1.07292	4.68383	4.32465	2.15325	5.32323	2.71126	3.08884	5.32697	2.23323	2.87524	5.32124	2.70154	3.83297	5.11424	3.01889	5.27996	4.36341	3.40377	2.36818	5.43908	3.02248	2.50813	5.36067	3.72526	0.680253	5.27346	3.57409	0.881545	5.39916	3.31379	2.4862	5.19963	4.32233	0.886718	3.35424	2.70077	1.19599	2.51897	2.26194	1.13299	2.71216	2.67224	1.66064
4/17_3	EphB Series	EphB1-/-; EphB2-/-; EphB3+/-	E14.5	3.4749	0.60996	3.35529	3.38385	1.25135	4.15487	2.06162	1.33349	2.77124	1.21708	2.07396	2.41437	1.4993	1.92121	2.79538	1.05902	2.67212	3.17315	0.568082	4.07738	3.65974	1.81662	1.47276	3.1545	1.76535	1.72411	3.84096	3.16972	0.628846	3.53701	2.94245	0.655657	3.40177	1.89118	1.92655	4.32793	4.11289	1.86479	2.45211	4.45388	2.81569	1.97929	4.41021	2.49924	2.41652	4.48553
4/18_1	EphB Series	EphB1-/-; EphB2-/-; EphB3+/-	E14.5	4.6004	5.77809	3.1765	4.29015	5.199	4.12721	4.89815	4.25581	2.57033	4.8511	3.3205	2.13411	4.87909	3.52463	2.55127	4.68481	2.75238	2.83009	4.01715	1.35931	3.11328	5.0175	4.00463	2.81582	5.00406	3.74524	3.54735	4.81244	5.5684	3.3502	4.92845	5.368	3.15403	4.83314	3.77731	4.10835	3.03467	5.42165	2.66053	2.2008	5.04741	2.25511	2.39541	5.09362	2.65144	1.80383
4/18_2	EphB Series	EphB1-/-; EphB2-/-; EphB3+/-	E14.5	4.65224	6.18085	3.41285	4.55332	5.50205	4.13369	4.69114	4.67538	2.41581	4.48981	3.93124	1.75569	4.65529	4.07662	2.24172	4.54353	3.07762	2.38741	3.93363	1.72065	2.49142	4.83982	4.45497	2.59973	4.96999	4.20469	3.24123	4.87849	5.95469	3.45821	4.90773	5.86846	3.2315	4.92492	3.99506	3.77336	2.82385	5.80722	3.18407	1.87954	5.46972	2.86816	2.26383	5.54369	3.25052	1.57799
4/16_5	EphB Series	EphB1-/-; EphB2-/-	E14.5	6.49697	1.31647	3.80318	5.84067	1.66091	4.61681	4.94794	0.649422	3.16443	4.07098	0.390131	2.60339	4.25018	0.511277	3.05524	3.24691	0.52636	3.38861	1.66392	0.925071	3.40859	4.68981	0.578781	3.48718	4.54516	0.713703	4.10902	6.33073	1.10629	3.96381	6.13779	0.932625	3.76752	4.44821	0.952836	4.66056	5.77772	2.79413	2.88244	5.36992	3.53329	2.30627	5.44661	3.35904	2.808	4.78449
4/16_6	EphB Series	EphB1-/-; EphB2-/-	E14.5	0.947218	6.28841	3.53449	1.52431	5.77715	4.40709	2.57272	5.8863	2.68864	3.34955	5.51352	1.99655	3.21111	5.59431	2.49539	4.18371	5.07542	2.67043	5.38932	3.93627	2.75903	2.81697	5.91346	2.91395	3.01496	5.7809	3.54388	1.2719	6.39805	3.69815	1.46159	6.4181	3.41776	3.0218	5.63157	4.21728	0.636337	4.43719	3.1141	0.587123	3.48636	2.61008	0.680521	3.7266	3.06177	0.953279
4/16_7	EphB Series	EphB1-/-; EphB2-/-	E14.5	1.61993	0.365582	3.63257	1.98333	1.00984	4.54911	0.854113	2.03135	3.14318	0.529107	2.96522	2.69251	0.66172	2.75914	3.13241	0.631378	3.75304	3.57236	0.961306	5.41864	3.69913	0.757829	2.19832	3.48732	0.972332	2.30586	4.16125	1.37507	0.539374	3.83717	1.2128	0.718803	3.70755	1.23842	2.35471	4.75586	3.03582	1.24527	2.79085	3.77721	1.80737	2.20419	3.6311	1.68434	2.64064	4.43252
4/16b_4	EphB Series	EphB1-/-; EphB2-/-	E14.5	7.29325	2.59476	3.39062	6.56755	2.39672	4.22123	5.90194	1.69666	2.4038	5.13892	1.42433	1.68342	5.35506	1.39542	2.2403	4.3012	1.00258	2.32504	2.61212	0.877071	2.41311	5.81788	1.45636	2.63463	5.5764	1.30039	3.29049	7.19363	2.26316	3.48777	7.06801	2.10471	3.24547	5.44259	1.29776	3.92408	6.07903	4.00108	3.03168	5.40306	4.68295	2.63931	5.53381	4.4364	3.04111	4.62665
4/16b_5	EphB Series	EphB1-/-; EphB2-/-	E14.5	0.339425	1.93459	3.41367	0.897579	2.33517	4.18688	1.1821	3.17639	2.44722	1.84812	3.69837	1.8078	1.62814	3.64073	2.2604	2.43943	4.31631	2.48471	3.81847	4.98415	2.7258	1.21497	3.48386	2.68486	1.38221	3.73472	3.35147	0.306146	2.25349	3.47921	0.353045	2.43375	3.24599	1.55627	3.8149	3.91758	1.93347	1.059	3.08473	2.7338	0.733241	2.716	2.4881	0.892026	3.10687	3.41363
4/16b_6	EphB Series	EphB1-/-; EphB2-/-	E14.5	5.03669	0.583081	2.98186	4.64503	1.00947	3.91627	3.31153	1.0546	2.34193	2.45206	1.45638	1.92386	2.65278	1.33273	2.35943	1.80868	1.87201	2.76602	0.771028	3.00255	3.32401	3.07656	1.00807	2.67859	2.983	1.04127	3.36246	4.74859	0.435254	3.05288	4.49994	0.451987	2.85767	3.06557	1.19513	3.97777	5.23052	2.38616	2.50582	5.21082	3.30529	2.18247	5.24028	3.07201	2.58258	5.04048
4/17_6	EphB Series	EphB1-/-; EphB2-/-	E14.5	4.78595	5.93406	3.53097	4.45081	5.30587	4.3217	5.26371	4.26833	2.85901	5.32022	3.53224	2.308	5.26117	3.68723	2.74719	5.13291	2.67835	3.0574	4.53475	1.20699	3.35774	5.31776	4.08934	3.10236	5.2571	3.89699	3.82153	5.00896	5.73195	3.66192	5.15041	5.53004	3.43177	5.02145	3.82471	4.34401	3.10665	5.40762	2.79479	2.3936	5.03179	2.22886	2.60251	5.12176	2.69653	1.80261
4/17_7	EphB Series	EphB1-/-; EphB2-/-	E14.5	0.956047	1.19162	3.29263	1.33841	1.56478	4.10569	1.05677	2.81484	2.68945	1.32272	3.73354	2.26379	1.25039	3.49589	2.66126	1.63599	4.24093	3.05153	2.54274	5.39135	3.51813	0.983544	2.98967	2.97648	1.06464	3.14867	3.72312	0.815806	1.41591	3.42156	0.740296	1.67561	3.19877	1.29354	3.2495	4.21392	2.45835	1.23376	2.59045	3.44565	1.35305	2.26338	3.219	1.31285	2.63019	3.99943
4/18_8	EphB Series	EphB1-/-; EphB2-/-	E14.5	0.401124	3.24149	3.12422	0.954494	3.26947	4.01476	1.81718	4.34637	2.50986	2.6534	4.72744	2.04273	2.39881	4.63681	2.48113	3.3277	4.96562	2.92799	4.85523	5.025	3.29928	1.90526	4.52148	2.75666	1.97153	4.57398	3.55504	0.458233	3.55447	3.23848	0.59505	3.73868	3.04095	2.10091	4.44262	4.12358	1.64122	2.04688	2.54076	2.38749	1.48252	2.13192	2.12862	1.62538	2.55139	3.00223
8/4_8	EphB Series	EphB1-/-; EphB2+/-; EphB3-/-	E14.5	0.477763	4.6418	4.12273	1.21916	4.34909	4.73806	1.84355	5.06391	2.93879	2.6203	5.14646	2.18251	2.50862	5.09929	2.67548	3.52003	4.92751	2.73858	5.10352	4.27011	2.77139	2.12286	5.15503	3.15628	2.48608	5.05579	3.84445	0.758375	4.86937	4.19675	0.869426	4.98549	3.96575	2.6998	4.81374	4.29445	0.710375	3.03724	3.27668	0.988605	2.16537	2.60438	0.992995	2.37721	3.12727	1.72253
8/5_3	EphB Series	EphB1-/-; EphB2+/-; EphB3-/-	E14.5	6.18142	1.1356	3.44025	5.54787	1.3971	4.26996	4.56142	0.533033	2.6997	3.4663	0.448609	2.07104	3.81256	0.499076	2.53976	2.83945	0.616956	2.88471	1.36231	1.11819	3.31599	4.31094	0.481833	3.00357	4.16664	0.552638	3.72913	5.92213	0.89778	3.60082	5.79712	0.766132	3.4195	4.04951	0.785304	4.21128	5.55651	2.73323	2.66116	5.11222	3.57674	2.19881	5.1973	3.35634	2.65252	4.53082
7/7_4	EphB Series	EphB1-/-; EphB2+/-; EphB3-/-	E14.5	6.03863	0.877747	4.08155	5.42562	1.26987	4.69999	4.51579	0.424	3.07086	3.63598	0.312813	2.40379	3.85598	0.392079	2.88169	2.79067	0.668752	2.99329	1.35939	1.42543	3.08834	4.1958	0.372316	3.40871	3.93296	0.497848	4.06387	5.76228	0.678772	4.20562	5.65659	0.524767	4.00811	3.78153	0.835567	4.51505	5.73311	2.36472	2.94409	5.47043	3.2078	2.36036	5.46244	3.00188	2.88682	4.84161
7/26a_6	EphB Series	EphB1-/-; EphB2+/-; EphB3-/-	E14.5	6.95454	3.00713	3.89567	6.09363	2.99374	4.84449	5.79631	1.78308	3.11395	5.03811	1.09134	2.47631	5.16386	1.28447	2.98853	4.17024	0.847485	3.2501	2.35888	0.592356	3.35183	5.56399	1.54456	3.4577	5.28371	1.61531	4.20323	6.78401	2.68097	4.10548	6.76138	2.49805	3.89976	5.11009	1.71141	4.68097	5.64613	4.12879	3.02166	4.92926	4.61548	2.40747	5.06274	4.50019	2.88964	4.00206
4/18_3	EphB Series	EphB1-/-; EphB2+/-; EphB3+/-	E14.5	4.17091	6.62591	3.94896	3.97025	5.91462	4.632	4.80716	5.1052	3.01913	4.97446	4.38583	2.35456	4.93544	4.52474	2.83018	5.00236	3.44104	3.03581	4.63272	1.87488	3.04382	4.93165	4.87827	3.28679	4.91726	4.63576	3.96073	4.41028	6.3887	4.13607	4.57681	6.28276	3.85009	4.75672	4.43695	4.51045	2.54244	5.93654	3.23109	1.85436	5.46882	2.6149	2.03757	5.56669	3.12396	1.36167
5/2b_1	EphB Series	EphB1-/-; EphB2+/-; EphB3+/-	E14.5	3.73071	0.302853	3.29608	3.44205	0.939184	4.12655	2.50043	1.13283	2.41725	1.86007	1.73287	1.85075	1.97552	1.66571	2.24372	1.43014	2.40409	2.52394	0.753464	3.9043	2.77734	2.16015	1.23576	2.67193	1.94803	1.47551	3.2426	3.41423	0.316965	3.40831	3.21199	0.306199	3.15944	1.97051	1.71491	3.8752	4.58675	1.65041	2.77038	5.04075	2.57603	2.34793	4.86766	2.37095	2.79322	4.90713
5/4b_1	EphB Series	EphB1-/-; EphB2+/-; EphB3+/-	E14.5	2.51898	0.136772	3.37582	2.4807	0.838648	4.26542	1.41198	1.47836	2.63722	0.972597	2.32536	2.06124	1.0822	2.14006	2.50169	0.789352	3.08167	2.84425	0.662511	4.67176	3.14671	1.2145	1.65611	2.92143	1.19688	1.78317	3.6647	2.2093	0.25055	3.53055	2.00073	0.376704	3.35089	1.35693	1.96633	4.21379	3.80401	1.3162	2.78928	4.38829	2.04276	2.28564	4.22304	1.93295	2.7178	4.60469
5/7b_5	EphB Series	EphB1-/-; EphB2+/-; EphB3+/-	E14.5	3.49354	0.325399	4.01675	3.29229	1.09189	4.72055	2.16264	1.10554	3.06901	1.48189	1.74562	2.36813	1.61638	1.681	2.85865	1.10935	2.55872	3.03498	0.632109	4.06019	3.14322	1.84887	1.33616	3.3387	1.76909	1.62943	4.02341	3.17129	0.350987	4.13359	2.93138	0.386706	3.9178	1.8437	1.97794	4.48046	4.36922	1.62657	3.08886	4.74962	2.36783	2.46911	4.62917	2.23186	2.93227	4.8067
1/28_4	EphB Series	EphB1-/-; EphB2+/-	E14.5	0.392232	4.47859	3.82185	1.16835	4.17409	4.69247	1.96739	5.26097	3.20227	2.83939	5.56517	2.63482	2.65863	5.46222	3.14299	3.78	5.5035	3.43636	5.38568	5.22683	3.61022	2.21097	5.36728	3.5492	2.41551	5.1955	4.19643	0.572926	4.74193	4.04383	0.783497	4.91817	3.89629	2.49999	4.90501	4.76912	1.24101	3.16227	2.93054	1.81707	2.3472	2.29819	1.68897	2.50513	2.82481	2.50573
4/16b_3	EphB Series	EphB1-/-; EphB2+/-	E14.5	0.358086	2.1479	3.49173	1.09396	2.18033	4.37494	1.46041	3.56121	2.90152	2.1041	4.2179	2.43513	1.98495	4.04599	2.85573	2.90946	4.56671	3.22243	4.49422	4.98677	3.61207	1.55739	3.76755	3.21676	1.67507	3.69763	3.97417	0.395854	2.44371	3.66229	0.458261	2.6847	3.5051	1.91258	3.54777	4.46799	1.83728	1.28486	2.69899	2.56572	0.999591	2.15155	2.48097	1.02149	2.56337	3.44906
4/16b_7	EphB Series	EphB1-/-; EphB2+/-	E14.5	5.78427	0.884428	3.55572	5.15361	1.39273	4.39443	4.01277	0.633253	2.87535	3.27176	0.720753	2.30198	3.42722	0.740341	2.70939	2.44448	0.985205	3.05296	1.04477	1.76299	3.33015	3.84023	0.581636	3.15433	3.65153	0.718669	3.85348	5.54176	0.700223	3.69957	5.3309	0.571133	3.50203	3.68021	0.944079	4.41002	5.47472	2.65933	2.8802	5.19655	3.28922	2.29942	5.27733	3.12887	2.70561	4.74967
4/18_4	EphB Series	EphB1-/-; EphB2+/-	E14.5	0.515261	3.43269	3.24544	1.31962	3.54418	4.16657	2.03632	4.14527	2.33828	2.78145	4.25325	1.73623	2.62597	4.29245	2.16831	3.58378	4.5517	2.45366	5.13957	4.52235	2.71559	2.11202	4.33486	2.55036	2.31618	4.49475	3.21031	0.667511	3.73004	3.24083	0.798444	3.86861	3.00799	2.4577	4.43976	3.84733	1.57801	1.81813	2.90839	2.10943	1.24015	2.37374	1.96216	1.45609	2.79541	2.83298
4/18_5	EphB Series	EphB1-/-; EphB2+/-	E14.5	0.366652	3.00269	3.06625	0.999423	3.00833	3.95784	1.72201	4.10321	2.48417	2.46154	4.44123	1.99042	2.26818	4.36216	2.4076	3.1837	4.70284	2.83571	4.64703	4.84382	3.24129	1.7639	4.25868	2.75703	1.91188	4.28384	3.44299	0.457587	3.30772	3.23585	0.599792	3.50735	3.04746	2.06166	4.13437	4.0229	1.46471	1.9191	2.46403	2.30428	1.35109	1.98784	2.09341	1.46899	2.42866	2.97822
4/18_6	EphB Series	EphB1-/-; EphB2+/-	E14.5	0.806692	2.71136	2.92825	1.37079	2.90123	4.01634	2.2172	3.92298	2.38636	3.007	4.34462	1.88541	2.81066	4.28424	2.32009	3.68211	4.78993	2.79266	5.27056	5.12436	3.26717	2.27583	4.14202	2.68679	2.32577	4.18889	3.39129	0.851588	3.04673	3.04742	0.995774	3.26588	2.83045	2.39664	4.13563	4.00607	2.29425	1.54854	2.63113	3.09966	1.03565	2.29042	2.85219	1.20777	2.70108	3.75143
4/18_7	EphB Series	EphB1-/-; EphB2+/-	E14.5	6.84668	3.04524	3.0585	6.23484	2.97184	3.98904	5.45232	1.90234	2.49288	4.6855	1.50256	2.01032	4.90855	1.58443	2.43341	3.93185	1.11991	2.88853	2.42757	0.890231	3.41516	5.34019	1.6791	2.8058	5.2517	1.60276	3.43856	6.73912	2.70563	3.17959	6.62289	2.47479	3.00744	5.18847	1.73417	4.10777	5.47382	4.32943	2.62797	4.70793	4.78166	2.19756	4.95658	4.63287	2.57553	4.03291
5/4a_3	EphB Series	EphB1-/-; EphB3-/-	E14.5	1.17223	0.358664	3.72311	1.53519	1.13532	4.54483	0.712001	1.82662	2.78316	0.566524	2.77141	2.13874	0.64672	2.60718	2.61147	0.76893	3.59448	2.8995	1.28428	5.09411	3.17481	0.567644	2.19811	3.12492	0.663348	2.44365	3.81171	0.956799	0.626289	3.88925	0.79165	0.768753	3.65576	0.837969	2.54795	4.2929	2.7778	0.807417	2.86033	3.52462	1.12592	2.21088	3.36519	1.11977	2.69508	4.12102
5/4a_7	EphB Series	EphB1-/-; EphB3-/-	E14.5	4.83604	4.98544	3.74875	4.40315	4.40889	4.46071	5.01672	3.64151	2.84313	4.88165	2.75636	2.18753	4.92164	3.00636	2.70883	4.53605	2.14456	2.73107	3.67361	0.77662	3.11248	5.06577	3.33006	3.11373	4.91402	2.93563	3.81243	4.99469	4.72773	3.87363	5.12855	4.5509	3.67672	4.69278	2.845	4.21088	3.49717	4.99972	2.94538	2.55047	4.87979	2.40319	2.7669	4.84489	2.87838	2.09492
7/6a_3	EphB Series	EphB1-/-; EphB3-/-	E14.5	6.2039	2.03611	3.01423	5.65136	2.19112	3.86538	4.80439	1.21403	2.39541	3.73428	0.874878	1.89878	4.03056	0.995289	2.36394	3.05859	0.90209	2.74183	1.55694	1.04069	3.3949	4.48163	1.0034	2.73977	4.37326	1.05613	3.4869	6.04767	1.76484	3.20173	5.88175	1.53526	3.02389	4.2298	1.24647	3.94314	5.30443	3.33826	2.26581	4.64831	4.04576	1.77722	4.82315	3.87449	2.22627	4.02959
7/26b_3	EphB Series	EphB1-/-; EphB3-/-	E14.5	6.49991	2.71902	3.39858	5.88398	2.84626	4.19072	5.34953	1.62582	2.82268	4.44907	1.1207	2.31286	4.71274	1.28691	2.73396	3.76608	1.1115	3.06529	2.32567	1.04909	3.61155	5.11992	1.42367	3.16535	4.92147	1.47914	3.87441	6.38117	2.46338	3.61559	6.26523	2.21723	3.44222	4.73243	1.64921	4.29707	5.54566	3.76444	2.53435	4.76859	4.30594	1.98582	4.98734	4.22029	2.48261	4.07959
1/28_5	EphB Series	EphB1-/-; EphB3+/-	E14.5	0.298078	3.29497	3.82992	1.11197	3.16162	4.6102	1.67033	4.37536	3.10535	2.3751	4.75935	2.50033	2.24199	4.62082	2.94039	3.27938	4.83425	3.19084	4.99098	4.83753	3.40686	1.84707	4.50665	3.39748	2.08221	4.43843	4.01616	0.442271	3.58586	3.98521	0.578191	3.82088	3.82982	2.27847	4.23941	4.54391	1.31494	2.04603	2.91579	1.85991	1.51575	2.31343	1.79364	1.62129	2.75889	2.6911
4/16b_1	EphB Series	EphB1-/-; EphB3+/-	E14.5	7.25237	2.68335	4.87474	6.25362	2.61803	5.54455	6.19362	1.5752	3.70218	5.72671	1.23364	2.87489	5.70894	1.29322	3.33588	4.6888	0.880659	3.34589	2.96642	0.731928	3.13189	5.99345	1.37263	3.957	5.59077	1.3054	4.54379	7.07955	2.35579	5.00314	7.04347	2.14048	4.77431	5.25189	1.3205	4.94872	6.24895	3.95187	3.92849	5.83608	4.4577	3.23732	5.75271	4.35327	3.6584	4.78314
3/8a_4	EphB Series	EphB1-/-; EphB3+/-	E14.5	6.74646	3.96221	4.75964	5.74033	3.7347	5.42599	6.24988	2.44023	3.84444	5.92442	1.74578	3.05968	5.8516	1.87858	3.52764	5.0046	1.27413	3.58283	3.59362	0.547005	3.3788	6.01281	2.17809	4.13788	5.63356	2.11579	4.73106	6.66712	3.67056	4.97116	6.75326	3.41305	4.74257	5.23827	2.2181	5.19421	5.58536	4.66088	3.51245	4.98496	4.85246	2.64918	4.9902	4.81116	3.17937	3.95598
3/8a_6	EphB Series	EphB1-/-; EphB3+/-	E14.5	1.0964	0.319825	3.06397	1.2812	0.91138	4.00595	0.58063	2.06006	2.50999	0.453157	3.08049	2.0493	0.472148	2.78547	2.47584	0.53939	3.80567	2.88675	0.97502	5.31112	3.3511	0.418458	2.28355	2.89228	0.495218	2.39579	3.53336	0.781243	0.487586	3.23809	0.622252	0.780325	3.04938	0.675077	2.27083	4.2468	2.72309	1.0955	2.51895	3.44342	1.60109	1.96558	3.27839	1.4361	2.43263	4.01945
4/16b_2	EphB Series	EphB1-/-	E14.5	0.421234	2.59272	3.37727	1.17527	2.5535	4.37776	1.64425	3.92702	2.98938	2.25311	4.4664	2.44396	2.1466	4.3232	2.91032	3.12962	4.81248	3.27703	4.69671	5.19511	3.49937	1.76662	4.07052	3.31494	1.96854	3.93464	3.99508	0.487154	2.88517	3.64032	0.605472	3.15845	3.46283	2.15235	3.75127	4.49258	1.84774	1.57193	2.70135	2.4935	1.34197	2.01356	2.40076	1.33688	2.48001	3.42504
4/16b_9	EphB Series	EphB1-/-	E14.5	1.46405	5.45647	3.75324	2.09301	4.98674	4.50179	2.87437	5.14784	2.7399	3.39899	4.72516	2.02628	3.37076	4.8196	2.40727	4.23323	4.32965	2.5333	5.4097	3.20703	2.6675	3.13491	5.15216	2.90603	3.46426	5.0641	3.53342	1.77478	5.57335	3.76464	1.96265	5.59522	3.56165	3.6475	4.91198	3.9969	1.06572	3.80941	3.35092	1.04557	2.90823	2.79878	1.104	3.19831	3.24903	1.46464
7/8_2	EphB Series	EphB1-/-	E14.5	6.09662	2.06407	3.67945	5.47416	2.39111	4.5378	4.66404	1.20801	3.1309	3.83588	0.949745	2.64039	4.03216	1.06883	2.99959	3.06447	1.09684	3.38428	1.6397	1.39331	3.80266	4.40217	1.11271	3.50049	4.23774	1.23747	4.18976	5.94465	1.83321	3.82081	5.78074	1.61286	3.70176	4.16678	1.57511	4.69836	5.30306	3.34593	2.74524	4.73106	3.80886	2.0846	4.91855	3.80253	2.61426	4.0842
1/19c_4	EphB Series	EphB1+/-; EphB2-/-; EphB3-/-	E14.5	0.391522	4.24882	3.4872	1.01646	3.92526	4.29437	1.9754	4.76131	2.64675	2.92617	4.97753	2.21405	2.63207	4.93526	2.67575	3.63728	4.82046	3.04488	5.15407	4.29523	3.48207	2.17638	4.91	3.0171	2.37446	4.88785	3.70618	0.616665	4.47617	3.65802	0.749505	4.6097	3.5016	2.43466	4.72983	4.27546	1.00638	2.77366	2.59349	1.50494	1.77976	2.23541	1.35338	2.02291	2.65797	2.08112
4/15_2	EphB Series	EphB1+/-; EphB2-/-; EphB3-/-	E14.5	0.340624	2.32491	3.29031	1.03276	2.26769	4.11984	0.907586	3.81448	2.95152	1.55536	4.93982	2.65758	1.46832	4.5604	3.0724	2.23381	5.12665	3.47789	3.6608	5.80315	3.86863	1.06372	4.05809	3.32258	1.36976	4.00454	4.02982	0.355417	2.58349	3.50523	0.33431	2.81568	3.35519	1.65932	3.84725	4.51119	1.67074	2.05505	2.27338	2.71817	1.84019	1.63787	2.50204	1.80709	2.07533	3.46241
4/15_3	EphB Series	EphB1+/-; EphB2-/-; EphB3-/-	E14.5	5.74784	6.24431	3.87191	5.32563	5.56138	4.69208	5.71167	4.54209	2.82231	5.61079	3.62726	2.12749	5.67264	3.85824	2.68126	5.3467	2.75814	2.87378	4.24133	1.24091	2.93829	5.78938	4.305	3.09896	5.69189	4.05183	3.86073	5.93228	5.89544	4.00451	5.97803	5.76096	3.77571	5.51694	3.95113	4.43813	3.97003	6.13844	3.13916	2.94005	6.08045	2.70884	3.20887	6.02306	3.18507	2.27178
4/15_5	EphB Series	EphB1+/-; EphB2-/-; EphB3-/-	E14.5	0.625958	1.07601	4.76246	1.28	1.67829	5.48113	0.960066	2.47153	3.52566	1.19139	3.29511	2.68343	1.23228	3.19532	3.25219	1.82927	4.14606	3.2209	3.18149	5.28244	2.96277	0.968618	2.77939	3.76981	1.28586	3.06847	4.48087	0.576692	1.43028	4.85183	0.490924	1.5677	4.58216	1.51418	3.18987	5.01164	2.23077	0.592239	3.86742	3.25691	0.287844	3.24813	3.02397	0.466437	3.75881	4.17307
8/24b_1	EphB Series	EphB1+/-; EphB2-/-; EphB3-/-	E14.5	6.15567	0.786939	3.83073	5.45922	1.16162	4.58583	4.58608	0.829016	2.70533	3.83507	0.959754	1.93815	3.9068	0.942012	2.42305	2.90367	1.24013	2.59354	1.43033	2.34127	2.43488	4.24204	0.784338	2.96442	3.92045	0.820088	3.729	5.78533	0.625676	3.93805	5.71618	0.542874	3.66403	3.81906	1.0634	4.31965	6.13987	2.55174	3.13111	6.11882	3.50167	2.62947	6.02678	3.2969	3.15966	5.55466
4/16_2	EphB Series	EphB1+/-; EphB2-/-; EphB3+/-	E14.5	1.69894	6.64378	3.60625	2.06682	6.06476	4.39034	3.06355	5.74164	2.6159	3.63134	5.15333	2.02447	3.54056	5.28296	2.48206	4.16765	4.55629	2.74168	4.86551	3.05525	3.00353	3.32855	5.67996	2.89893	3.53262	5.56149	3.60456	2.04604	6.65164	3.69679	2.25667	6.6184	3.47236	3.55085	5.37328	4.1497	0.820706	5.17528	3.10043	0.435049	4.25897	2.72305	0.592356	4.47359	3.13819	0.549013
4/16_8	EphB Series	EphB1+/-; EphB2-/-; EphB3+/-	E14.5	1.03873	0.810704	3.55816	1.58713	1.25809	4.41383	0.923124	2.67854	3.07295	0.951364	3.70035	2.57943	1.00716	3.40023	3.04162	1.34608	4.41567	3.43995	2.2713	5.82225	3.62361	0.87813	2.80424	3.42526	1.17994	2.84182	4.18856	0.906505	1.041	3.7655	0.801098	1.27243	3.60388	1.42329	2.82815	4.65633	2.87073	1.14	2.67784	3.63256	1.43693	2.05905	3.4617	1.37079	2.49041	4.42939
4/17_2	EphB Series	EphB1+/-; EphB2-/-; EphB3+/-	E14.5	2.34637	6.61082	3.80118	2.56704	5.90126	4.46972	3.27606	5.82554	2.63527	3.88594	5.07598	2.00911	3.8116	5.21985	2.50533	4.22016	4.34879	2.61252	4.68134	2.94	2.92576	3.61809	5.61601	2.90937	3.88398	5.30298	3.63388	2.62093	6.56963	3.85485	2.80745	6.54253	3.61505	3.92405	5.08011	4.03289	1.20686	5.50582	3.04264	0.622074	4.63812	2.65885	0.843509	4.81682	3.12262	0.746558
4/17_4	EphB Series	EphB1+/-; EphB2-/-; EphB3+/-	E14.5	1.72931	0.658192	3.70205	1.86121	1.34665	4.38209	1.07482	1.98805	2.76966	0.848191	2.82638	2.17481	0.926224	2.64037	2.62056	0.859715	3.49347	2.89762	1.07998	5.03072	3.13674	0.928047	2.1205	2.98811	0.85709	2.48211	3.65266	1.47674	0.827953	3.75434	1.34764	0.928615	3.55752	1.00868	2.64596	4.21269	3.13039	1.20618	2.94563	4.03673	1.83046	2.52447	3.77382	1.69568	2.93624	4.3181
8/24b_5	EphB Series	EphB1+/-; EphB2-/-; EphB3+/-	E14.5	3.56754	6.90982	3.38133	3.63698	6.11481	4.27506	4.27298	5.5147	2.39025	4.64967	4.63973	1.75083	4.68218	4.78357	2.27396	4.9205	3.74313	2.41457	4.78252	2.11114	2.45901	4.60037	5.2643	2.59553	4.77208	5.01877	3.34648	3.91201	6.7288	3.49493	4.0609	6.60268	3.25634	4.65917	4.90495	3.9919	2.13457	5.83669	2.85937	1.35873	5.19909	2.44898	1.56528	5.30504	2.89037	1.10117
1/19b_2	EphB Series	EphB1+/-; EphB2-/-	E14.5	0.40795	5.21963	3.54343	0.982584	4.76463	4.58396	2.18854	5.60126	3.15599	3.21665	5.72149	2.70622	2.96978	5.60424	3.13085	3.9541	5.40171	3.58576	5.51429	4.66809	3.79051	2.40918	5.65167	3.46626	2.49059	5.50408	4.20542	0.622679	5.43353	3.83957	0.874107	5.56954	3.69708	2.45238	5.13055	4.85448	1.02669	3.58117	2.75417	1.42595	2.75548	2.19734	1.33205	2.90396	2.72308	1.90973
1/19c_5	EphB Series	EphB1+/-; EphB2-/-	E14.5	2.90445	0.441157	4.27574	2.81675	1.34351	4.96508	1.80596	1.31593	3.28732	1.10517	2.05354	2.57178	1.22278	1.99071	3.04547	0.807589	2.94231	3.16792	0.50108	4.55152	3.15293	1.44559	1.5363	3.52792	1.35162	1.90954	4.18899	2.61476	0.516159	4.354	2.39501	0.576743	4.16855	1.44206	2.24604	4.7185	3.94839	1.5761	3.35013	4.55181	2.35185	2.77169	4.37666	2.25952	3.25948	4.64988
4/15_4	EphB Series	EphB1+/-; EphB2-/-	E14.5	1.0838	0.471624	3.752	1.48275	1.11423	4.66553	0.983238	1.9705	2.95276	0.954046	2.85858	2.45469	1.0197	2.71175	2.91029	1.26809	3.59584	3.08805	1.93644	4.97492	3.27687	0.884228	2.23452	3.25802	1.02242	2.47259	3.97814	0.920796	0.680992	3.95214	0.801962	0.910057	3.71053	1.19547	2.52629	4.5158	2.61725	0.67517	3.11392	3.5564	0.83138	2.70381	3.30679	0.835176	3.16469	4.12284
4/16_4	EphB Series	EphB1+/-; EphB2-/-	E14.5	0.531012	4.99754	4.07457	1.19837	4.44212	4.88094	2.26993	5.68288	3.55649	3.21287	6.01263	3.07565	2.99038	5.81173	3.50545	4.03845	5.73066	3.79027	5.70596	5.11613	3.78938	2.46105	5.69998	3.91296	2.58589	5.38796	4.57973	0.73551	5.16283	4.34644	0.921512	5.36777	4.16333	2.68144	5.07997	5.02411	1.21084	3.61644	2.92404	1.62702	2.97266	2.15722	1.52521	3.00462	2.69531	2.21993
4/17_1	EphB Series	EphB1+/-; EphB2-/-	E14.5	0.303537	3.18061	3.8619	0.979304	3.08826	4.48688	1.41632	4.20716	3.07048	2.27235	4.67887	2.56673	2.08833	4.5204	2.97276	3.06793	4.73493	3.1931	4.54809	4.7205	3.41648	1.60769	4.38303	3.35448	1.94242	4.43301	4.06902	0.400989	3.43954	3.95868	0.513501	3.65281	3.80951	2.16399	4.19865	4.58371	1.16465	2.00928	2.95112	1.87767	1.4011	2.42207	1.74367	1.54958	2.86712	2.60389
1/19c_2	EphB Series	EphB1+/-; EphB2+/-; EphB3-/-	E14.5	7.0379	3.12041	4.18681	6.13561	2.8379	4.85793	5.992	2.22755	2.89794	5.42881	1.91336	2.11864	5.46908	1.91254	2.55336	4.47683	1.43918	2.58932	2.81133	1.13241	2.49301	5.81626	1.96891	3.10425	5.51169	1.75229	3.71359	6.90045	2.7605	4.27206	6.86999	2.6756	4.01936	5.20449	1.67353	4.19277	5.74871	4.55107	3.64299	5.16825	5.16307	3.12481	5.27308	4.86232	3.55597	4.22486
8/3_3	EphB Series	EphB1+/-; EphB2+/-; EphB3-/-	E14.5	0.391148	1.16925	3.40403	1.05385	1.51974	4.27979	0.903806	2.67217	2.67627	1.25627	3.66125	2.07838	1.21384	3.46316	2.5452	1.85555	4.32053	2.87355	3.17989	5.32743	3.01652	0.93413	3.03666	2.96577	1.12236	3.18672	3.66422	0.353168	1.45724	3.65302	0.323515	1.68932	3.41375	1.36437	3.11751	4.26682	2.08225	0.824461	2.56512	2.98442	0.755794	1.98153	2.77471	0.736172	2.47243	3.82617
5/7b_4	EphB Series	EphB1+/-; EphB2+/-; EphB3-/-	E14.5	4.16431	5.81737	3.75503	3.89266	5.07343	4.42802	4.64328	4.55964	2.65319	4.77752	3.54705	2.05005	4.71109	3.75245	2.51763	4.57076	2.83898	2.66318	4.04001	1.39731	2.92488	4.81773	4.15657	2.98801	4.74624	3.76999	3.65349	4.40046	5.55811	3.84529	4.54631	5.44667	3.62664	4.60425	3.60581	4.04126	2.7354	5.47702	2.90992	1.76587	5.05492	2.33634	2.05671	5.09843	2.79841	1.46636
1/19b_3	EphB Series	EphB1+/-; EphB2+/-; EphB3+/-	E14.5	0.928997	5.72473	3.7587	1.60015	5.17211	4.51526	2.41311	5.36636	2.64204	3.06801	5.0145	1.90364	2.97276	5.09372	2.3699	3.87554	4.5291	2.49621	5.03706	3.34098	2.60485	2.70049	5.40792	2.89449	2.99023	5.30478	3.56341	1.26004	5.86168	3.83022	1.47704	5.87581	3.6343	3.15009	5.09616	4.06891	0.579741	3.99657	3.23585	0.442487	3.08322	2.83188	0.595211	3.33142	3.23124	0.928251
1/19b_4	EphB Series	EphB1+/-; EphB2+/-; EphB3+/-	E14.5	0.520606	5.16873	3.47085	1.07398	4.82928	4.38652	2.26012	5.30639	2.74499	3.2017	5.33777	2.25582	2.98096	5.30758	2.69825	3.97509	5.1288	2.9834	5.56055	4.36581	3.31258	2.53483	5.36314	3.06995	2.61941	5.30523	3.71789	0.761302	5.36864	3.60474	0.979508	5.45289	3.40847	2.62151	5.18667	4.34974	0.962346	3.42358	2.84281	1.21436	2.49353	2.40528	1.20308	2.7243	2.8711	1.71291
1/28_1	EphB Series	EphB1+/-; EphB2+/-; EphB3+/-	E14.5	2.72943	0.416895	3.30225	2.81851	1.17661	4.32552	1.4683	1.81516	2.78433	0.991632	2.57883	2.29733	1.16244	2.37979	2.69613	0.828954	3.32451	3.07164	0.693712	4.91408	3.46777	1.32154	1.92062	3.10453	1.35401	2.03525	3.72559	2.41426	0.520575	3.52104	2.1897	0.638072	3.38873	1.63158	2.12747	4.39508	3.98266	1.68249	2.61642	4.42863	2.42172	2.01006	4.32314	2.32004	2.45563	4.74878
4/15_7	EphB Series	EphB1+/-; EphB2+/-; EphB3+/-	E14.5	6.59289	5.81771	3.47371	5.8625	5.57086	4.36724	6.47932	3.93409	3.32331	6.35156	2.8821	2.84964	6.28701	3.24023	3.33047	5.71966	2.31023	3.7235	4.44132	1.01195	4.01135	6.4126	3.8102	3.64801	6.05197	3.86681	4.23659	6.66691	5.5716	3.76897	6.75972	5.31486	3.61842	5.66726	4.02061	4.77519	4.92143	5.62167	2.43555	4.21518	5.39299	1.72613	4.28549	5.48445	2.20584	3.2356
1/19b_1	EphB Series	EphB1+/-; EphB2+/-	E14.5	7.04226	1.6213	3.24209	6.35402	1.91414	4.34686	5.42985	0.953336	2.78085	4.45005	0.668574	2.26357	4.64893	0.774413	2.7426	3.54884	0.71228	3.10893	1.84268	1.06715	3.41742	5.15478	0.836174	3.0986	5.08162	0.917536	3.81978	6.87611	1.36274	3.50476	6.69443	1.19043	3.34225	4.97949	1.15485	4.44143	6.1445	3.12472	2.67133	5.58339	3.88095	2.12904	5.71734	3.69199	2.63056	4.94768
1/19c_3	EphB Series	EphB1+/-; EphB2+/-	E14.5	6.98852	3.00342	3.99002	6.06172	3.11359	4.68703	5.91289	1.70119	3.34749	5.24444	1.078	2.76047	5.28972	1.28435	3.20369	4.33113	0.881234	3.45512	2.74612	0.598302	3.53169	5.64907	1.53182	3.6367	5.41235	1.61366	4.2571	6.85887	2.73174	4.17032	6.80338	2.49238	4.02675	5.10499	1.79871	4.74167	5.82495	3.89187	2.86916	5.18608	4.28644	2.18516	5.24168	4.25404	2.64983	4.28058
1/31_3	EphB Series	EphB1+/-; EphB2+/-	E14.5	6.32822	1.52092	4.32425	5.51942	1.88986	4.92462	4.8839	0.800751	3.33744	4.14383	0.527149	2.72822	4.28169	0.64176	3.2118	3.2314	0.691188	3.27468	1.62108	1.07532	3.30905	4.59337	0.704651	3.60601	4.29942	0.811024	4.18317	6.09478	1.30182	4.3982	5.95089	1.11264	4.25694	4.10462	1.04842	4.7103	5.73121	2.81653	3.12225	5.36178	3.44352	2.50452	5.37594	3.38986	2.94954	4.61038
9/29_7	EphB Series	EphB1+/-; EphB2+/-	E14.5	2.78238	0.387486	3.52192	2.83574	1.19799	4.37063	1.61913	1.56644	2.86105	1.09409	2.23317	2.25537	1.2172	2.11391	2.77176	0.847175	3.1053	2.99727	0.636909	4.71644	2.89017	1.41607	1.76913	3.15457	1.50775	2.03894	3.84827	2.47664	0.49561	3.73663	2.25367	0.589477	3.55805	1.75611	2.23415	4.39964	3.79203	1.55021	2.62789	4.22294	2.17718	1.95744	4.18205	2.05885	2.46742	4.64022
1/19c_1	EphB Series	EphB1+/-; EphB3-/-	E14.5	0.435288	3.2901	4.14018	1.29418	3.31239	4.89521	1.57078	4.17762	3.08932	2.26368	4.50486	2.26266	2.20302	4.45365	2.75449	3.26475	4.79007	2.83218	4.95837	4.88664	2.89304	1.86247	4.40338	3.33855	2.16459	4.49402	3.96446	0.606929	3.57024	4.25473	0.65049	3.75248	4.01557	2.48357	4.42953	4.42457	1.42799	1.83837	3.40244	1.99347	1.21447	2.76029	1.94571	1.43175	3.26514	2.90081
1/31_5	EphB Series	EphB1+/-; EphB3-/-	E14.5	6.77681	1.78787	3.81241	6.02498	1.89651	4.43085	5.57759	1.16843	2.70701	4.49095	0.854286	2.01265	4.76016	0.834684	2.54692	3.70105	0.814868	2.71483	2.07996	0.947311	2.99344	5.29095	0.918759	2.92128	4.86464	0.819604	3.61681	6.56882	1.50155	3.85014	6.49164	1.3654	3.66658	4.66919	0.931668	4.17405	6.06604	3.33276	3.00503	5.45275	4.26626	2.65124	5.57962	3.98075	3.09039	4.72578
8/3_7	EphB Series	EphB1+/-; EphB3-/-	E14.5	4.78564	6.66218	3.27499	4.41539	5.90735	4.24184	5.17417	5.03478	2.55261	5.19778	4.19921	1.94138	5.17617	4.31273	2.34267	5.0194	3.2444	2.62894	4.41063	1.69582	2.82487	5.27935	4.75917	2.86097	5.26166	4.54941	3.49968	4.98459	6.35281	3.51846	5.13595	6.22554	3.2758	5.05992	4.46613	4.1007	3.15323	6.19235	2.62845	2.38539	5.8587	2.05724	2.53397	5.87313	2.51	1.69816
1/19c_6	EphB Series	EphB1+/-; EphB3+/-	E14.5	2.64131	0.225545	3.42839	2.65477	0.91227	4.25628	1.51202	1.42286	2.72258	1.03186	2.13553	2.10328	1.13365	2.0055	2.55807	0.715034	3.013	2.88734	0.495087	4.64056	3.22663	1.26341	1.6119	3.07675	1.26081	1.76825	3.71684	2.36853	0.282311	3.58825	2.13394	0.403971	3.4133	1.42693	1.98144	4.27071	3.72198	1.4586	2.66818	4.22133	2.14249	2.17994	4.15581	2.02635	2.62799	4.52191
1/28_3	EphB Series	EphB1+/-; EphB3+/-	E14.5	0.420708	1.56835	3.14719	1.05421	1.64968	4.02999	1.17098	3.19745	2.78893	1.73609	3.9467	2.31089	1.62479	3.7197	2.75641	2.38346	4.32919	3.18529	3.80434	4.97172	3.67303	1.2636	3.38184	3.16167	1.42028	3.30536	3.81162	0.397952	1.84127	3.3343	0.412695	2.11855	3.21924	1.61121	3.0976	4.33462	1.89983	1.03186	2.39077	2.74197	0.936295	1.81138	2.5757	0.926571	2.20774	3.55249
7/20_7	EphB Series	EphB1+/-; EphB3+/-	E14.5	0.427138	0.798632	3.72751	0.974467	1.36366	4.47934	0.693731	2.32389	2.68532	0.946687	2.98681	2.02762	0.886703	2.90609	2.51786	1.38472	3.76961	2.64943	2.48444	4.93714	2.76845	0.660089	2.62149	2.97546	0.803622	2.86565	3.66208	0.297677	1.09901	3.84565	0.226886	1.30145	3.57185	1.00751	2.90291	4.20908	2.08827	0.543258	2.96265	2.88583	0.517687	2.32421	2.69839	0.550702	2.81134	3.67561
9/21_4	EphB Series	EphB1+/-; EphB3+/-	E14.5	1.68018	0.473022	3.59997	1.99624	1.23936	4.48995	1.40315	2.08812	2.75763	1.33784	2.99998	2.09465	1.34907	2.88093	2.60178	1.45075	3.97824	2.79845	2.13966	5.73143	2.87701	1.30248	2.44937	3.08877	1.39765	2.62471	3.83008	1.41475	0.731601	3.75334	1.30213	0.928126	3.54543	1.55159	2.71544	4.40519	3.34239	0.999125	2.97737	4.23994	1.35907	2.33773	4.02438	1.32952	2.87579	4.91172
10/10_1	EphB Series	EphB1+/-; EphB3+/-	E14.5	0.659309	5.36653	3.28648	1.27724	4.90004	4.23539	2.27101	5.30033	2.51585	3.06723	4.91007	1.84186	2.94904	5.02648	2.34318	3.94093	4.58902	2.58421	5.15237	3.65748	2.82516	2.60253	5.33756	2.77607	2.79154	5.25643	3.50193	0.935368	5.52706	3.4081	1.15464	5.59833	3.19318	2.73321	5.06938	4.146	0.700635	3.56223	2.61928	0.807393	2.75085	2.14047	0.791848	2.97005	2.62022	1.23973
7/20_3	EphB Series	EphB1+/-	E14.5	1.68092	6.54187	3.39753	2.3627	5.92152	4.2609	2.75324	5.63891	2.26603	3.23087	5.09205	1.57304	3.28923	5.25824	2.01873	4.11467	4.52052	2.07741	4.96927	3.04365	2.08428	3.18115	5.59517	2.47007	3.49475	5.48832	3.09465	2.04445	6.57554	3.43361	2.18959	6.51176	3.18129	3.71692	5.29412	3.64445	0.904452	4.92901	3.2352	0.510429	3.95049	2.89458	0.727605	4.17036	3.24809	0.842716
7/20_6	EphB Series	EphB1+/-	E14.5	3.92336	0.452066	2.55585	3.6652	1.01871	3.64621	2.33113	1.18133	2.17306	1.66009	1.73988	1.71136	1.83059	1.53638	2.14969	1.14435	2.20752	2.5328	0.393216	3.3312	3.13918	2.11006	1.15768	2.49685	2.06066	1.15748	3.1445	3.64942	0.364617	2.71456	3.38621	0.395813	2.55468	2.14236	1.28996	3.73925	4.3891	2.13939	2.17414	4.48048	2.9954	1.75223	4.48463	2.67418	2.14179	4.52784
8/1_1	EphB Series	EphB1+/-	E14.5	1.97925	6.13626	3.48548	2.11475	5.42957	4.24245	3.24201	5.36555	2.80154	3.84064	4.71549	2.37368	3.69074	4.88126	2.66555	4.07732	4.31461	2.88867	4.60021	2.71577	3.20774	3.52866	5.251	3.08609	3.6797	4.95013	3.75666	2.29472	6.1299	3.63924	2.56012	6.0721	3.55268	3.57132	4.76385	4.26357	1.18326	4.95485	2.68832	0.880455	4.19639	2.16868	0.9476	4.41628	2.55568	0.786533
8/3_8	EphB Series	EphB1+/-	E14.5	0.639341	1.78875	3.32341	1.41704	2.07037	4.22067	1.60008	3.13011	2.45802	2.14643	3.52478	1.85478	2.0262	3.50548	2.31816	2.90883	4.10801	2.54159	4.31554	4.64916	2.69823	1.68088	3.40113	2.76482	1.80578	3.56255	3.45342	0.652054	2.14345	3.41087	0.706315	2.36089	3.20858	2.04764	3.54742	3.97811	2.06643	0.91513	2.70714	2.75556	0.647348	2.1982	2.62805	0.708526	2.58238	3.64365
8/4_3	EphB Series	EphB2-/-; EphB3-/-	E14.5	0.460278	4.23681	4.39844	1.20806	3.98078	4.89744	1.65583	4.79209	3.1569	2.46202	4.98726	2.42728	2.37561	4.90099	2.84692	3.37831	4.75667	2.8573	4.78332	4.2863	2.77749	1.95629	4.91052	3.36081	2.48197	4.86022	3.98332	0.72871	4.46933	4.48437	0.799121	4.60298	4.29236	2.78783	4.5851	4.39084	0.733964	2.80758	3.42312	1.03875	1.95081	2.82546	1.07888	2.13512	3.2724	1.84044
8/3b_1	EphB Series	EphB2-/-; EphB3-/-	E14.5	0.672605	5.22281	3.35033	1.11049	4.76804	4.2738	2.52842	5.46041	2.85856	3.54527	5.45937	2.37292	3.26672	5.37224	2.84324	4.17669	5.07054	3.21807	5.57674	4.14515	3.72876	2.69408	5.47932	3.17728	2.75274	5.33893	3.89813	0.938591	5.38667	3.61012	1.09866	5.50239	3.44863	2.69549	5.08522	4.47425	1.10973	3.673	2.42294	1.39916	2.70753	1.88352	1.31296	2.88691	2.35603	1.74109
8/3b_3	EphB Series	EphB2-/-; EphB3-/-	E14.5	0.37196	5.32279	3.95064	0.996884	4.91683	4.7054	2.00274	5.55712	2.88464	2.95134	5.60081	2.22997	2.72361	5.57175	2.77309	3.76243	5.32762	2.91877	5.3596	4.41854	2.96527	2.26711	5.62658	3.23153	2.45264	5.50482	3.90137	0.718326	5.50303	4.11049	0.801651	5.57932	3.95391	2.61864	5.29236	4.45379	0.585523	3.81716	2.89629	0.795818	2.72647	2.21749	0.75203	2.97453	2.81994	1.27092
1/19b_5	EphB Series	EphB2-/-; EphB3+/-	E14.5	6.28833	0.810122	4.25546	5.45076	1.37576	5.11211	4.61871	0.705621	3.22409	3.8544	0.733685	2.49401	3.97866	0.767532	3.02427	2.96713	1.12868	3.08416	1.55345	2.13623	2.98204	4.3609	0.681492	3.49922	4.11452	0.790027	4.081	5.97338	0.622383	4.35462	5.80465	0.537508	4.18546	3.99388	1.02911	4.69849	6.22598	2.51466	3.44616	6.14818	3.3692	2.87763	6.05872	3.2039	3.35686	5.54465
1/31_1	EphB Series	EphB2-/-; EphB3+/-	E14.5	0.387198	2.45439	3.37178	1.10555	2.67821	4.28558	1.64279	3.53199	2.43095	2.38009	3.98567	1.87916	2.13714	3.90638	2.36344	3.06714	4.32847	2.58271	4.60079	4.66122	2.93657	1.75294	3.76082	2.6944	1.87605	3.92061	3.36874	0.454165	2.76736	3.45259	0.555753	2.95601	3.2548	1.97248	3.89202	4.00399	1.64195	1.16879	2.93083	2.48636	0.557976	2.62226	2.23642	0.786725	3.03111	3.21527
4/16_1	EphB Series	EphB2-/-; EphB3+/-	E14.5	4.17151	0.407804	3.72455	3.79451	0.998669	4.54486	2.78552	1.38657	2.74381	2.12893	2.02876	2.13803	2.21235	1.86438	2.62676	1.51441	2.71081	2.88689	0.870196	4.21662	3.18587	2.51802	1.43399	3.0269	2.39291	1.59514	3.72545	3.82376	0.39674	3.81559	3.64536	0.443449	3.58893	2.36064	1.68321	4.34672	5.08647	2.0483	3.22904	5.506	2.97763	2.81896	5.3242	2.72475	3.21502	5.39123
4/16_9	EphB Series	EphB2-/-; EphB3+/-	E14.5	0.82593	0.869288	3.55393	1.30179	1.38532	4.47717	0.804283	2.60474	2.87759	0.896154	3.61583	2.38636	0.879773	3.33693	2.8906	1.24212	4.33952	3.24712	2.12855	5.62637	3.6441	0.732456	2.85266	3.21427	0.878198	2.9765	3.89469	0.663127	1.13292	3.7005	0.582914	1.33444	3.51294	1.0391	2.89305	4.51687	2.61558	1.09451	2.84217	3.49252	1.31238	2.39881	3.29079	1.27058	2.84377	4.17665
4/17_5	EphB Series	EphB2-/-; EphB3+/-	E14.5	0.370888	1.17731	3.40372	0.974601	1.42491	4.22145	0.939329	2.79234	2.73249	1.43524	3.59124	2.21196	1.32958	3.34255	2.64755	2.05404	3.98678	2.96287	3.2858	4.79087	3.43447	0.955469	2.96038	3.01296	1.12364	3.06031	3.75547	0.331213	1.46508	3.57522	0.314618	1.69437	3.3692	1.43807	3.08027	4.22649	1.86938	0.630577	2.69312	2.84136	0.438733	2.18342	2.57827	0.514692	2.59927	3.57091
3/1_2	EphB Series	EphB2-/-	E14.5	0.247986	3.30254	3.89339	1.11412	3.32482	4.69871	1.55456	4.1003	2.86301	2.32298	4.41867	2.17623	2.22385	4.39616	2.65945	3.27699	4.64228	2.78854	5.0037	4.60623	2.75586	1.85404	4.33962	3.13136	2.10565	4.39912	3.77487	0.415654	3.61259	4.02933	0.522578	3.76865	3.78585	2.4529	4.31782	4.31324	1.25644	1.85594	3.21478	1.80454	1.1188	2.72675	1.74967	1.34139	3.22007	2.72134
4/16_3	EphB Series	EphB2-/-	E14.5	5.84521	0.673298	3.36195	5.37522	1.16352	4.2728	4.14519	0.942117	2.69288	3.22396	1.18183	2.17199	3.38762	1.13475	2.64408	2.46877	1.50974	2.99253	1.06466	2.65426	3.33924	3.87547	0.886539	2.98098	3.77501	1.0289	3.76702	5.55849	0.515938	3.51444	5.29115	0.482849	3.28585	3.76251	1.22061	4.37894	5.84873	2.53404	2.81494	5.75169	3.42602	2.33519	5.76446	3.21493	2.80392	5.44977
8/3b_2	EphB Series	EphB2-/-	E14.5	0.749113	3.94959	3.16233	1.38456	3.83561	4.01393	2.30567	4.42192	2.3106	3.2716	4.60509	1.82653	3.01419	4.61441	2.29088	4.03462	4.69627	2.62792	5.58058	4.40788	3.07845	2.57191	4.63147	2.62677	2.68176	4.73006	3.30305	0.941704	4.21416	3.22229	1.1102	4.32711	3.06953	2.69671	4.59625	3.92605	1.55268	2.31171	2.6235	2.05823	1.49254	2.33944	1.95206	1.73876	2.71568	2.67208
7/17_4	EphB Series	EphB2-/-	E14.5	5.98142	0.873039	3.54776	5.60826	1.3698	4.52177	4.16842	0.818047	3.08322	3.10677	0.864373	2.76605	3.38296	0.890645	3.20033	2.43594	1.23295	3.63601	1.0231	2.16277	3.9194	3.90948	0.796694	3.53363	3.95749	0.983625	4.28802	5.75469	0.692797	3.74269	5.50736	0.569914	3.59524	4.04169	1.23248	4.81624	5.52368	2.58925	2.71728	5.3299	3.43437	2.27794	5.4123	3.29533	2.77245	4.94083
7/17_5	EphB Series	EphB2-/-	E14.5	7.29813	3.3823	3.18802	6.59507	3.33375	4.27165	6.15317	2.03789	2.68288	5.45846	1.33917	2.25956	5.56009	1.50666	2.6676	4.69986	1.03198	3.07148	3.05475	0.59656	3.31611	6.04206	1.83914	3.10112	5.89957	2.0026	3.79067	7.24954	3.10581	3.39545	7.15619	2.81989	3.22057	5.75067	2.25397	4.3925	5.87278	4.16934	2.4945	5.08303	4.5476	1.98765	5.24503	4.51063	2.41662	4.32448
7/17_1	EphB Series	EphB2+/-; EphB3-/-	E14.5	7.63448	2.53205	3.35778	7.00959	2.66247	4.30377	6.25216	1.24871	2.81276	5.26227	0.696275	2.23569	5.52561	0.878753	2.728	4.50453	0.550585	3.12817	2.68665	0.521937	3.48195	6.07617	1.13639	3.17484	5.94696	1.26237	3.89348	7.52937	2.22762	3.57196	7.42906	1.98957	3.36019	5.77999	1.49364	4.50568	6.28514	3.71872	2.45167	5.47423	4.24127	1.8665	5.71113	4.19485	2.38352	4.71439
7/17_6	EphB Series	EphB2+/-; EphB3-/-	E14.5	6.40416	2.67796	3.08076	5.85637	2.66135	3.89484	5.24446	1.52005	2.51524	4.37406	1.00538	2.00278	4.54131	1.11387	2.43074	3.67297	0.805297	2.80938	2.11423	0.627329	3.22574	5.05105	1.30708	2.81363	4.91609	1.30363	3.54632	6.32069	2.38678	3.30078	6.22533	2.17902	3.12031	4.70672	1.47359	4.03451	5.15777	3.71224	2.38607	4.39059	4.26967	1.97854	4.58882	4.1483	2.44505	3.70931
3/1_3	EphB Series	EphB2+/-; EphB3+/-	E14.5	0.34168	4.55339	4.31481	1.3587	4.4602	5.05725	1.73463	5.02079	3.08704	2.34918	5.07678	2.20084	2.3257	5.06411	2.7574	3.42843	5.10694	2.70954	5.11632	4.69359	2.47511	2.04857	5.10103	3.36346	2.35521	5.09219	3.97198	0.595332	4.8308	4.36622	0.698861	4.94423	4.12306	2.60998	5.06345	4.47973	0.893768	2.82723	3.67662	1.15519	1.96535	3.12551	1.24858	2.26714	3.58647	2.07977
9/21_7	EphB Series	EphB2+/-; EphB3+/-	E14.5	0.298591	4.16432	3.38132	1.00666	3.93148	4.22757	1.81275	4.82209	2.64207	2.78264	5.01919	2.02825	2.59382	4.95167	2.4965	3.64131	4.99217	2.79686	5.18729	4.60755	3.04585	2.09949	4.98927	2.90696	2.27667	4.90642	3.63318	0.506844	4.40029	3.5449	0.649117	4.58182	3.32719	2.44127	4.71585	4.15287	1.04698	2.58077	2.69893	1.54268	1.83511	2.15688	1.49641	2.01371	2.60672	2.23425
9/29_8	EphB Series	EphB2+/-; EphB3+/-	E14.5	6.94979	1.99894	3.7317	6.10673	2.17919	4.55136	5.60029	1.00615	2.96625	4.84238	0.577827	2.37324	4.95316	0.692286	2.80226	3.87779	0.476593	3.06479	2.21086	0.60336	3.1	5.35093	0.829628	3.30052	5.11967	0.911745	4.01125	6.78402	1.7204	3.9072	6.6659	1.49796	3.71869	4.98646	1.17616	4.58447	5.96443	3.32218	2.77719	5.4099	3.86146	2.12189	5.4747	3.78598	2.6117	4.6139
10/5_5	EphB Series	EphB2+/-; EphB3+/-	E14.5	0.66093	5.68347	3.77787	1.2324	5.18034	4.57891	2.22165	5.58296	2.80582	3.08014	5.39266	2.15285	2.9457	5.4017	2.63282	3.84941	4.94549	2.78717	5.11044	3.83389	2.86774	2.58036	5.63339	3.13179	2.80863	5.50376	3.85717	0.970558	5.81763	3.8966	1.1431	5.91227	3.66755	2.85476	5.20872	4.41903	0.56768	4.01287	3.01777	0.635761	3.11255	2.36354	0.651296	3.33444	2.88028	1.0605
4/30b_1	EphB Series	EphB2+/-; EphB3+/-	E14.5	2.56668	6.74551	4.70722	2.57891	5.80252	5.28988	3.74812	5.85622	3.62956	4.34118	5.27685	2.92132	4.16817	5.25362	3.38377	4.53332	4.27972	3.37543	4.73362	2.67225	3.14807	3.95999	5.53337	3.86678	3.92483	5.16783	4.5022	2.87716	6.60453	4.82025	3.09153	6.5837	4.63042	3.76373	4.85688	4.94726	1.50815	5.77962	3.49486	0.96679	5.2856	2.80907	1.09254	5.21963	3.29611	0.736649
8/3_5	EphB Series	EphB2+/-; EphB3+/-	E14.5	6.45206	4.64638	3.37498	5.78011	4.2842	4.25205	5.77299	3.06312	2.61202	5.36575	2.38719	2.02618	5.48126	2.5234	2.51163	4.74528	1.73117	2.71811	3.37972	0.840108	2.85247	5.791	2.81794	2.97509	5.65317	2.72215	3.6268	6.48656	4.33864	3.58943	6.46704	4.0913	3.38635	5.38346	2.71579	4.16956	4.80534	5.11962	2.6746	3.97876	5.29178	2.15948	4.13156	5.24029	2.60414	3.10482
1/31_2	EphB Series	EphB2+/-	E14.5	6.31359	3.08883	3.42908	5.69047	2.92071	4.20796	5.32715	1.8632	2.64116	4.65083	1.33079	2.12318	4.80977	1.40963	2.59086	3.88533	0.965436	2.85533	2.5005	0.484306	3.28131	5.17755	1.59459	2.88282	4.98056	1.49635	3.60527	6.29245	2.77904	3.52316	6.22294	2.54698	3.34779	4.82399	1.61551	4.19406	4.93672	4.05465	2.76364	4.19132	4.45467	2.34362	4.41144	4.34875	2.77371	3.45295
1/31_4	EphB Series	EphB2+/-	E14.5	0.298047	2.67146	4.59593	1.25563	2.63729	5.20834	1.32205	3.89411	3.65013	1.83557	4.37755	2.97276	1.82971	4.24885	3.42887	2.8767	4.57404	3.4705	4.39477	4.80388	3.49357	1.50043	4.07929	3.93079	1.87656	4.05534	4.50082	0.40191	2.96913	4.71253	0.505681	3.20436	4.55561	2.2331	3.84294	5.02781	1.29478	1.57906	3.4314	1.77591	1.13745	2.76993	1.75999	1.24894	3.21386	2.71914
7/20_2	EphB Series	EphB2+/-	E14.5	0.390846	1.42268	3.42774	1.19421	1.48178	4.35048	1.07531	3.13837	3.13387	1.55262	3.95176	2.49008	1.50616	3.71387	2.98769	2.30549	4.31973	3.34086	3.82982	5.0802	3.39502	1.20102	3.30483	3.46124	1.49782	3.18949	4.13136	0.386656	1.70512	3.70942	0.399161	2.00515	3.52365	1.7928	2.89756	4.65239	1.90638	1.0091	2.43014	2.64727	0.922914	1.73492	2.53351	0.853229	2.2432	3.59133
8/24b_7	EphB Series	EphB2+/-	E14.5	5.68241	0.604796	3.53906	5.17735	1.2214	4.44196	3.97182	0.557974	2.95296	3.10475	0.615968	2.37076	3.30741	0.627367	2.85441	2.34588	1.02207	3.12446	0.922977	2.03883	3.20903	3.7064	0.522087	3.32438	3.59415	0.691566	3.97252	5.38691	0.487513	3.78298	5.17437	0.35291	3.57994	3.5649	1.07621	4.56447	5.51526	2.23615	2.64362	5.29966	2.97489	1.974	5.35423	2.88893	2.44219	4.94933
2/21_3	EphB Series	EphB3-/-	E14.5	5.10522	0.418746	3.1352	4.56444	0.862684	3.96401	3.68105	0.681872	2.26599	2.87133	0.989613	1.6556	2.97786	0.920003	2.10117	2.12592	1.42345	2.33644	0.971602	2.39759	2.59435	3.31088	0.645077	2.56909	3.04561	0.755253	3.24354	4.78562	0.301699	3.26875	4.61333	0.231178	3.08351	3.0108	0.881601	3.76586	5.34255	2.04929	2.60246	5.34852	2.99676	2.12327	5.30327	2.78339	2.57987	4.8969
4/19_1	EphB Series	EphB3-/-	E14.5	7.48567	2.16481	4.35048	6.51637	2.20566	5.13188	6.27819	1.27494	3.31584	5.5276	0.844536	2.34597	5.60854	0.932955	2.90178	4.49005	0.680528	2.97607	2.69902	0.758546	2.91682	5.94539	1.05862	3.50864	5.59013	1.08329	4.1332	7.25677	1.82319	4.51351	7.19021	1.62358	4.2824	5.30151	1.23774	4.6729	6.61478	3.45575	3.37946	6.10537	4.25006	2.69762	6.1217	4.06836	3.21139	5.13446
4/19_2	EphB Series	EphB3-/-	E14.5	1.22785	6.59021	3.78694	1.82209	5.9172	4.72032	2.74744	6.12627	2.87177	3.44558	5.83944	2.16272	3.38836	5.81612	2.59237	4.30625	5.21736	2.75696	5.42872	3.82052	2.7127	3.07161	6.07933	3.17804	3.25099	5.81402	3.81151	1.59881	6.67434	3.99816	1.80869	6.6983	3.72666	3.34307	5.57028	4.37204	0.811995	4.94844	3.11321	0.663606	4.05984	2.44569	0.762865	4.24473	2.92281	0.932203
4/30a_3	EphB Series	EphB3-/-	E14.5	6.27754	2.06109	2.5377	5.79651	2.2518	3.59379	4.45397	1.87445	2.04448	3.44274	1.87443	1.66791	3.71015	1.86853	2.0377	2.70933	1.92602	2.59791	1.2109	2.54187	3.23553	4.27352	1.74831	2.40065	4.27126	1.71581	3.13069	5.99838	1.80163	2.68741	5.81204	1.71856	2.51664	4.35888	1.80653	3.74107	5.65612	3.83281	2.27816	5.22429	4.79042	1.96573	5.36735	4.47853	2.37878	4.83844
9/21_5	EphB Series	EphB3+/-	E14.5	0.297511	2.89176	3.60993	1.10685	2.81167	4.4658	1.52025	4.12621	2.9408	2.2687	4.67244	2.30712	2.15006	4.51247	2.79927	3.17203	4.89655	3.0968	4.89169	5.09649	3.22154	1.73881	4.28959	3.23075	2.00804	4.21161	3.95598	0.429973	3.19052	3.82518	0.489077	3.42534	3.58656	2.18857	4.03476	4.46915	1.47938	1.77001	2.74997	2.16073	1.25903	2.05127	2.05149	1.33919	2.58531	3.05374
9/29_2	EphB Series	EphB3+/-	E14.5	0.322479	2.87655	3.05842	1.03084	2.75864	4.10094	1.63539	4.14963	2.7412	2.3257	4.71095	2.22292	2.16636	4.51341	2.71209	3.15654	4.86744	3.04994	4.88236	5.06357	3.38967	1.76936	4.27898	3.05916	1.94381	4.12722	3.79015	0.413201	3.16169	3.37266	0.524332	3.39011	3.23337	2.05433	3.84923	4.3514	1.63693	1.85676	2.35973	2.30621	1.50214	1.67919	2.19736	1.52071	2.18173	3.19123
10/10_3	EphB Series	EphB3+/-	E14.5	1.05996	0.867439	3.10389	1.6745	1.43174	4.01	0.939358	2.47347	2.52296	1.01999	3.36031	2.11784	1.03195	3.19331	2.42443	1.41886	4.11504	2.89842	2.31895	5.31541	3.13429	0.838326	2.76243	2.90325	0.981762	2.90986	3.63688	0.904494	1.08909	3.32318	0.76603	1.3324	3.14271	1.13928	2.89431	4.12106	2.65714	1.08269	2.26798	3.28244	1.34125	1.66767	3.19336	1.22919	2.16787	4.0708
10/5_1	EphB Series	EphB3+/-	E14.5	6.14536	1.10044	3.00551	5.5705	1.42727	3.98191	4.4093	0.835546	2.42823	3.54665	0.809329	1.9151	3.67747	0.817316	2.36652	2.69451	1.02864	2.69181	1.2108	1.70833	3.07171	4.16942	0.749785	2.75004	4.03857	0.85203	3.49516	5.89466	0.879866	3.20239	5.66736	0.742282	3.02904	4.0359	1.08275	4.08013	5.64631	2.76006	2.42901	5.30105	3.52538	1.90261	5.35272	3.39081	2.36994	4.75812
7/20_1	EphB Series	+/+	E14.5	3.09711	0.370615	3.02265	3.11192	1.06852	4.11092	1.93831	1.69869	2.53452	1.4315	2.46918	2.03903	1.55772	2.32581	2.46218	1.11901	3.30742	2.88654	0.890919	4.98279	3.31598	1.72174	1.85597	2.8505	1.74836	1.98182	3.55973	2.792	0.436068	3.22939	2.56174	0.577469	3.05058	1.92888	2.05894	4.21395	4.21005	1.73753	2.53144	4.68623	2.47992	1.99752	4.60326	2.31758	2.45378	5.0383
8/1_2	EphB Series	+/+	E14.5	2.28333	6.7866	3.54644	2.47605	5.86021	4.43429	3.47921	5.69001	2.64198	3.82419	5.0698	1.97207	3.78994	5.17043	2.43618	4.26796	4.20743	2.65053	4.66586	2.69461	2.81205	3.75591	5.52641	2.99922	3.85785	5.33937	3.66603	2.62429	6.70879	3.68588	2.82742	6.62346	3.48518	3.76805	5.05202	4.2303	1.23607	5.53047	2.85222	0.783957	4.8064	2.31461	0.923866	4.93619	2.77373	0.672766
9/21_2	EphB Series	+/+	E14.5	6.99896	1.58944	4.08574	6.18832	1.92021	4.85862	5.56486	0.89342	3.1608	4.72486	0.617206	2.46719	4.83464	0.698455	2.97934	3.68484	0.616788	3.037	1.85167	1.10428	2.96591	5.25251	0.741509	3.42665	4.92243	0.849853	4.12207	6.77704	1.33141	4.25883	6.63269	1.14842	4.04214	4.71007	1.14978	4.58358	6.3195	2.99112	3.07322	5.95941	3.64757	2.30988	5.95437	3.57998	2.86937	5.19004
10/5_6	EphB Series	+/+	E14.5	1.56662	0.331118	2.86615	1.79232	0.855089	3.83463	0.88275	1.91978	2.38564	0.624934	2.78936	1.92018	0.671659	2.5824	2.33084	0.593049	3.57882	2.81029	0.861064	5.11981	3.21787	0.687763	2.11433	2.75426	0.761769	2.23378	3.43691	1.31386	0.450033	3.03963	1.13684	0.662203	2.86615	0.950971	2.18869	4.09197	3.00978	1.25453	2.28602	3.61336	1.85544	1.74811	3.53607	1.68448	2.23192	4.20703
9/21_6	EphB Series	+/+	E14.5	7.1732	1.79787	3.42751	6.37728	2.00509	4.36438	5.66237	1.01716	2.75814	4.7992	0.704565	2.14351	4.93093	0.786818	2.5863	3.78652	0.609392	2.89806	2.01896	0.872407	3.09436	5.36343	0.845725	3.08155	5.14171	0.965807	3.76188	6.96828	1.49764	3.627	6.82018	1.3158	3.41401	5.01773	1.14731	4.35274	6.26444	3.19834	2.73788	5.73087	3.91676	2.12543	5.77236	3.79177	2.58127	4.90171
2/21_5	EphB Series	+/+	E14.5	1.7315	0.247736	3.54112	1.85896	1.15105	4.3329	0.872315	1.60698	2.66907	0.629448	2.31147	2.08281	0.667177	2.17855	2.50236	0.545534	3.19964	2.65532	0.685661	4.78676	2.85984	0.680106	1.82452	2.92792	0.642014	2.07453	3.63519	1.44668	0.434309	3.66548	1.24113	0.537257	3.46267	0.866237	2.26967	4.19115	3.14672	1.11934	2.77401	3.64889	1.57139	2.19277	3.55593	1.52917	2.60314	4.09049
2/21_7	EphB Series	+/+	E14.5	3.94671	0.313956	5.03081	3.67792	1.42231	5.52475	2.52843	0.779834	3.93028	1.93126	0.950424	3.12461	2.03598	1.09736	3.60547	1.34703	1.94809	3.49281	0.618495	3.37154	2.98502	2.26982	1.00162	4.1651	2.21093	1.4847	4.72589	3.63162	0.386398	5.14137	3.35794	0.342165	4.94272	2.25394	1.88242	5.15605	4.70264	1.48221	3.67995	4.93482	1.85402	2.80561	4.87823	1.91676	3.32692	4.92377
7/30A_2	Sox1-Cre x Efnb1	Sox1Cre/+; Efnb1+/Δ	E14.5	0.861488	0.371081	3.54382	1.28472	0.987243	4.4374	0.540872	2.1734	2.84338	0.5374	2.9303	2.24577	0.549084	2.83528	2.76527	0.760814	3.89591	2.94443	1.49139	5.47419	3.23573	0.479975	2.36619	3.16514	0.62576	2.52724	3.81657	0.606064	0.625514	3.69982	0.488312	0.848161	3.51994	0.892069	2.57594	4.39194	2.43904	0.836087	2.69552	3.14326	1.11226	2.1203	3.086	1.0821	2.60463	4.01083
7/30A_5	Sox1-Cre x Efnb1	Sox1Cre/+; Efnb1+/Δ	E14.5	5.00632	6.16797	3.58503	4.52829	5.49041	4.48912	5.3124	4.5562	2.81634	5.36496	3.75228	2.21439	5.33122	3.80883	2.65449	5.19827	2.87547	2.88042	4.55115	1.26733	3.02226	5.38469	4.21807	3.10697	5.29845	4.04162	3.79254	5.19847	5.93718	3.79114	5.34676	5.67719	3.62412	5.05718	3.95253	4.39428	3.43054	5.72917	2.74266	2.7158	5.48021	2.11194	2.7823	5.493	2.59814	1.90141
7/30A_6	Sox1-Cre x Efnb1	Sox1Cre/+; Efnb1+/Δ	E14.5	6.15288	4.98756	4.13586	5.42213	4.44196	4.89606	5.83797	3.45693	3.16571	5.61551	2.80309	2.41888	5.55813	2.83586	2.87627	4.9892	1.97332	2.8889	3.69786	0.802744	2.83757	5.76448	3.15039	3.41227	5.48301	2.94361	4.04912	6.25599	4.64962	4.29126	6.30227	4.3821	4.07725	5.1471	2.90268	4.60382	4.59603	5.36318	3.25219	3.91948	5.49069	2.61246	3.94437	5.41408	3.09466	2.8924
7/30B_4	Sox1-Cre x Efnb1	Sox1Cre/+; Efnb1+/Δ	E14.5	5.77463	0.530778	3.82175	5.09149	1.09648	4.64064	4.09278	0.514445	2.92409	3.42413	0.62916	2.1684	3.49398	0.627128	2.70415	2.42061	1.06834	2.78853	1.05036	2.05026	2.87085	3.85127	0.496579	3.21565	3.60225	0.70557	3.85781	5.45502	0.355986	3.97832	5.23916	0.261023	3.76061	3.5587	1.0347	4.43155	5.72395	2.07899	2.96582	5.65144	2.92323	2.37192	5.60805	2.82689	2.84443	5.20789
7/30B_5	Sox1-Cre x Efnb1	Sox1Cre/+; Efnb1+/Δ	E14.5	0.468656	5.74647	3.73455	1.12626	5.26524	4.61235	2.16244	5.71373	2.87135	2.91949	5.58565	2.15186	2.82032	5.58381	2.64433	3.862	5.19921	2.7718	5.37443	4.22975	2.81799	2.42804	5.70492	3.10752	2.65798	5.55224	3.74336	0.793987	5.93689	3.91872	1.03297	6.01175	3.67207	2.76248	5.32772	4.376	0.522121	4.02633	2.99626	0.633429	3.15698	2.36482	0.657989	3.30281	2.90335	1.09706
7/30C_3	Sox1-Cre x Efnb1	Sox1Cre/+; Efnb1+/Δ	E14.5	1.03828	6.41034	3.64952	1.59233	5.7441	4.44085	2.48967	5.82011	2.62877	3.03015	5.41623	1.91764	3.06442	5.47583	2.41173	3.91396	4.75643	2.37853	4.88277	3.39669	2.48082	2.80502	5.76971	2.85477	3.08212	5.61572	3.55462	1.4088	6.47153	3.75494	1.60863	6.4771	3.5517	3.18638	5.36553	4.01463	0.536341	4.78385	3.01677	0.347914	4.02087	2.43194	0.414176	4.09849	2.88838	0.49372
8/30_9	Sox1-Cre x Efnb1	Sox1Cre/+; Efnb1+/Δ	E14.5	0.388889	4.8898	4.76363	1.19435	4.26343	5.29585	1.89673	5.58892	3.98613	2.60564	5.91356	3.31837	2.55231	5.7023	3.75311	3.65084	5.56254	3.76486	5.23717	5.0638	3.49536	2.15079	5.61103	4.22753	2.46581	5.19778	4.80322	0.659852	5.07471	4.96295	0.802564	5.26991	4.79769	2.64021	4.80857	5.19984	0.796439	3.78684	3.4437	1.03116	3.33612	2.51696	1.0451	3.24096	3.03734	1.70665
8/31_2	Sox1-Cre x Efnb1	Sox1Cre/+; Efnb1+/Δ	E14.5	3.03391	6.77289	2.84062	2.87106	6.08559	4.03357	4.33023	5.38908	2.63198	4.84051	4.58171	2.16454	4.71525	4.69363	2.57765	5.01148	3.82703	2.96222	5.17034	2.24365	3.55467	4.46934	5.26986	2.91461	4.40745	5.18421	3.68141	3.33211	6.69333	3.17161	3.57231	6.58882	3.03178	4.11691	5.21592	4.32266	1.90982	5.36958	2.17891	1.52633	4.56791	1.59792	1.57255	4.79169	2.03532	1.07066
9/2_2	Sox1-Cre x Efnb1	Sox1Cre/+; Efnb1+/Δ	E14.5	3.02804	0.182445	2.85607	2.93495	0.904671	4.17689	1.7293	1.62906	2.46612	1.30822	2.43471	1.88863	1.35576	2.31121	2.28987	0.889558	3.25475	2.73568	0.598963	4.8839	3.13973	1.51514	1.7532	2.78392	1.47148	1.82017	3.57805	2.64852	0.268845	3.13867	2.41247	0.398903	2.97605	1.6455	1.91483	4.17497	4.19368	1.62977	2.40614	4.73319	2.44241	1.9429	4.59978	2.23975	2.33275	5.07079
9/2_5	Sox1-Cre x Efnb1	Sox1Cre/+; Efnb1+/Δ	E14.5	5.87604	5.12685	3.55678	5.05219	4.58398	4.57331	5.66684	3.26076	2.96655	5.42969	2.51784	2.32391	5.46355	2.77168	2.75244	4.81997	1.73776	2.89143	3.71138	0.624574	3.20291	5.65964	3.04947	3.27586	5.50259	2.94903	4.00045	5.96919	4.7863	3.85725	6.06242	4.54102	3.65694	5.1327	3.01768	4.52318	4.18777	5.22303	2.69716	3.51005	5.12421	2.01275	3.65028	5.15676	2.48156	2.50328
9/7_3	Sox1-Cre x Efnb1	Sox1Cre/+; Efnb1+/Δ	E14.5	1.68175	6.14434	4.14761	2.05334	5.34273	4.75839	2.98357	5.66939	3.14519	3.53396	5.31176	2.45507	3.47018	5.33121	2.84426	4.11149	4.5642	2.87772	4.94236	3.18624	2.93223	3.32296	5.51715	3.37363	3.55855	5.20547	3.915	2.00461	6.14598	4.24764	2.27857	6.16087	4.08274	3.59421	4.78253	4.33429	0.982826	4.93587	3.27474	0.741868	4.20302	2.57217	0.804246	4.30337	3.00264	0.840275
7/30A_1	Sox1-Cre x Efnb1	Efnb1lox/+	E14.5	0.800656	0.555593	3.65568	1.22758	1.23525	4.43515	0.631968	2.26664	2.75222	0.700852	2.8513	2.0869	0.674441	2.80168	2.57871	0.978655	3.84234	2.66865	1.7772	5.23355	2.73347	0.621655	2.49266	3.04277	0.713043	2.69687	3.66694	0.584277	0.874463	3.76754	0.475983	1.05059	3.57384	0.933131	2.85522	4.19164	2.48023	0.764611	2.86961	3.13114	0.950268	2.28329	3.06258	0.961426	2.74012	3.98983
7/30B_1	Sox1-Cre x Efnb1	Efnb1lox/+	E14.5	5.10964	6.20259	3.57636	4.53767	5.6294	4.50245	5.40556	4.44309	2.99839	5.41201	3.53071	2.42534	5.36084	3.70923	2.9516	5.10112	2.673	3.16056	4.25985	1.12448	3.37376	5.43788	4.20357	3.37836	5.1917	4.07419	4.01849	5.31711	5.98055	3.78683	5.42231	5.73716	3.66658	4.93956	4.01605	4.57414	3.53336	5.79318	2.70455	2.79826	5.46637	1.99857	2.87281	5.54096	2.54771	1.92809
7/30C_2	Sox1-Cre x Efnb1	Efnb1lox/+	E14.5	0.638849	0.670432	2.97207	1.01694	1.17019	4.00535	1.05945	2.36137	2.32686	1.38056	3.08386	1.74181	1.25314	2.99415	2.25049	1.71978	3.9336	2.46198	2.84257	5.24148	2.82438	0.987024	2.61724	2.61197	1.06476	2.77952	3.30105	0.472526	1.00178	3.16366	0.459047	1.24773	2.94182	1.19869	2.78712	3.97184	2.38204	0.593472	2.61864	3.38994	0.576511	2.21363	3.15645	0.608815	2.6491	4.08809
7/30C_5	Sox1-Cre x Efnb1	Efnb1lox/+	E14.5	0.483682	0.534636	3.37684	1.06919	1.02904	4.35045	0.676248	2.34096	2.74467	0.866124	3.19354	2.1595	0.870705	3.05184	2.64734	1.29778	4.06244	2.88169	2.51105	5.43774	3.11274	0.699786	2.5984	3.08295	0.861628	2.68614	3.8077	0.31666	0.83273	3.60077	0.279954	1.09278	3.42953	1.09651	2.72252	4.39825	2.17112	0.591477	2.66943	3.07974	0.689125	2.05419	2.98599	0.686797	2.52709	4.01606
7/30C_6	Sox1-Cre x Efnb1	Efnb1lox/+	E14.5	6.02816	5.62355	3.39445	5.53483	5.04135	4.34887	5.63052	4.02782	2.56376	5.34364	3.2984	1.89738	5.41747	3.35774	2.40025	4.9542	2.38534	2.58663	3.80082	1.04077	2.78731	5.64577	3.69259	2.93892	5.51872	3.53405	3.57135	6.17689	5.26408	3.5554	6.18312	5.04917	3.32786	5.37356	3.4679	4.16398	4.27467	5.81585	2.83969	3.31177	5.83942	2.37898	3.5016	5.76458	2.82491	2.47275
7/30C_7	Sox1-Cre x Efnb1	Efnb1lox/+	E14.5	6.18211	5.27619	3.64761	5.5988	4.7594	4.54599	5.76189	3.69415	2.74789	5.41434	2.96516	2.03979	5.46905	3.03724	2.57165	4.88413	2.15016	2.65793	3.60599	0.903907	2.79174	5.71331	3.39077	3.00233	5.57062	3.19141	3.67713	6.29193	4.92184	3.80931	6.31865	4.68126	3.59931	5.31288	3.13167	4.31939	4.50931	5.58803	2.94339	3.60325	5.70285	2.34341	3.77864	5.62324	2.84745	2.7419
8/30_1	Sox1-Cre x Efnb1	Efnb1lox/+	E14.5	0.763049	0.520449	3.12416	1.09831	1.09605	3.90402	0.604013	2.10319	2.2938	0.733995	2.8642	1.77046	0.716166	2.64952	2.06798	0.954069	3.64825	2.48229	1.59497	4.93731	2.93004	0.558612	2.37229	2.52331	0.556032	2.61141	3.21313	0.568654	0.758572	3.21154	0.464665	0.979569	3.01177	0.755859	2.72666	3.72402	2.34846	0.751541	2.41735	3.18168	1.04046	1.9621	3.01955	1.06015	2.27792	3.74005
8/30_3	Sox1-Cre x Efnb1	Efnb1lox/+	E14.5	6.42245	3.94586	3.23324	5.79943	3.61092	4.1164	5.48118	2.60613	2.39715	4.90041	2.11604	1.74541	5.04502	2.13847	2.23424	4.22413	1.427	2.47551	2.71607	0.729669	2.75182	5.39221	2.33685	2.66194	5.28688	2.14752	3.30969	6.44128	3.5913	3.37296	6.3797	3.37892	3.15832	5.05589	2.12403	3.88934	4.88973	4.84049	2.76611	4.05425	5.14744	2.21717	4.26579	5.02378	2.71453	3.22499
8/31_1	Sox1-Cre x Efnb1	Efnb1lox/+	E14.5	0.300659	1.30078	3.03777	1.05052	1.49001	4.21331	1.03015	3.07524	2.70751	1.4997	3.78374	2.05897	1.40907	3.59893	2.56505	2.20767	4.38929	2.83626	3.54179	5.23418	3.21078	1.06374	3.24568	3.01812	1.21903	3.28864	3.70112	0.277164	1.65727	3.34085	0.276769	1.89202	3.12312	1.46761	3.07661	4.34857	2.06752	0.763597	2.36232	2.84527	0.675775	1.7774	2.65246	0.684322	2.21943	3.81206
8/31_7	Sox1-Cre x Efnb1	Efnb1lox/+	E14.5	5.59054	5.06515	2.66916	5.15214	4.66657	3.90808	5.25261	3.21929	2.23775	4.93933	2.41003	1.79916	5.04667	2.57529	2.25125	4.51812	1.70334	2.52695	3.4936	0.68176	3.19585	5.32533	2.96652	2.55521	5.38643	2.90401	3.34352	5.77254	4.74859	2.90551	5.7935	4.52047	2.72387	5.23257	3.08503	3.98097	3.79449	5.12271	2.22819	2.84484	5.03843	1.82998	3.17297	5.09495	2.19167	2.13799
9/2_1	Sox1-Cre x Efnb1	Efnb1lox/+	E14.5	0.375632	2.11211	3.12033	1.03673	2.63198	4.27667	1.48305	3.53494	2.2919	2.14915	3.99777	1.59001	1.92781	3.93965	2.08266	2.82833	4.75865	2.27221	4.40502	5.5112	2.54771	1.47992	3.83306	2.54212	1.51415	4.08428	3.34866	0.38411	2.53316	3.30894	0.433197	2.71941	3.08099	1.65846	4.04458	3.9756	2.0829	1.18168	2.85993	2.97824	0.728243	2.42025	2.69416	0.955682	2.8119	3.85423
9/2_6	Sox1-Cre x Efnb1	Efnb1lox/+	E14.5	0.74193	5.38046	3.50691	1.30634	4.83814	4.31675	2.41619	5.33097	2.80413	3.06584	5.12425	2.12424	2.94143	5.10775	2.49448	3.79377	4.75879	2.75215	5.19456	3.74676	3.01686	2.69376	5.32024	3.06913	2.8603	5.18035	3.71303	1.04577	5.54712	3.64926	1.29488	5.61173	3.48121	2.86356	4.85803	4.23129	0.691732	3.69015	2.79434	0.734162	2.96931	2.19549	0.790115	3.15567	2.59627	1.03375
9/7_2	Sox1-Cre x Efnb1	Efnb1lox/+	E14.5	6.71536	2.81994	4.01196	5.79878	2.7241	4.71685	5.67352	1.64375	3.09544	5.17438	1.3171	2.36876	5.231	1.34707	2.84243	4.21281	1.05973	2.82714	2.73202	0.732205	3.01133	5.49956	1.45632	3.31763	5.15468	1.36376	3.95009	6.59128	2.49461	4.1482	6.51302	2.22996	3.97064	4.88114	1.52103	4.40062	5.80662	3.86955	3.18968	5.23943	4.39762	2.60172	5.15369	4.26665	2.93644	4.25643
3/6_1	Sox10-Cre x Efnb1	Sox10-CreTg/o; Efnb1+/Δ	E14.5	1.60082	6.26861	3.55756	1.91254	5.70844	4.20554	3.08434	5.86403	2.67895	3.7531	5.53016	2.14795	3.69315	5.54548	2.59334	4.39419	4.89194	2.79712	5.21686	3.62533	2.94928	3.4346	5.76637	2.99411	3.58781	5.53137	3.63626	1.95864	6.30471	3.71716	2.18669	6.35866	3.50161	3.52452	5.2642	4.15095	1.03763	4.73449	2.65538	0.98791	3.97519	2.09667	0.956011	4.17233	2.55462	1.16268
3/6_2	Sox10-Cre x Efnb1	Sox10-CreTg/o; Efnb1+/Δ	E14.5	3.46878	6.111	4.46088	3.33847	5.35461	4.95037	4.36353	4.94062	3.27879	4.65713	4.36731	2.55241	4.57657	4.44066	3.09611	4.60771	3.44213	3.12103	4.39192	2.01086	2.99718	4.50983	4.63783	3.51903	4.5126	4.23342	4.12069	3.77356	5.8587	4.56393	3.9704	5.80332	4.35778	4.18937	3.99264	4.65002	2.1049	5.61354	3.49203	1.55661	5.24443	2.79589	1.66713	5.24133	3.24323	1.10651
3/6_3	Sox10-Cre x Efnb1	Sox10-CreTg/o; Efnb1+/Δ	E14.5	4.08456	0.634104	3.61709	3.8081	1.27976	4.2815	2.67769	1.07753	2.73445	1.93266	1.63459	2.12374	2.11996	1.47409	2.59271	1.53778	2.3515	2.7084	0.921263	3.56537	3.06995	2.33275	1.23055	2.93627	2.08924	1.56419	3.71422	3.7099	0.649146	3.79081	3.50098	0.571786	3.57658	2.11233	1.8567	4.13613	4.79926	1.94866	2.75078	5.04675	2.70612	2.26555	4.95184	2.52555	2.66867	4.90349
3/29_4	Sox10-Cre x Efnb1	Sox10-CreTg/o; Efnb1+/Δ	E14.5	6.69998	1.79936	4.44382	5.79236	1.85962	5.03087	5.47877	0.991812	3.2693	4.94346	0.746022	2.48484	4.96755	0.812048	2.91789	3.89606	0.648595	2.89204	2.30727	0.795512	2.67826	5.23238	0.829746	3.50421	4.87356	0.782352	4.07286	6.49902	1.4652	4.54226	6.45244	1.29187	4.26991	4.6093	0.966386	4.62524	6.05685	3.24687	3.59269	5.70417	3.87137	2.97308	5.63255	3.7735	3.41957	4.83051
3/29_5	Sox10-Cre x Efnb1	Sox10-CreTg/o; Efnb1+/Δ	E14.5	5.49723	0.528847	4.57781	4.91307	1.05425	4.99434	4.24615	0.634165	3.21273	3.83768	0.773271	2.36158	3.77345	0.812729	2.83491	2.89023	1.30267	2.6947	1.66421	2.39031	2.40439	3.92853	0.683453	3.385	3.51838	0.923752	3.90543	5.08848	0.42527	4.57858	4.97913	0.340791	4.33475	3.35651	1.1481	4.43018	6.02202	2.10943	3.73919	6.20361	2.85302	3.19369	6.00676	2.76781	3.59954	5.6527
3/29_6	Sox10-Cre x Efnb1	Sox10-CreTg/o; Efnb1+/Δ	E14.5	6.74116	2.81265	3.031	6.15798	2.9549	3.71696	5.61633	1.44925	2.81793	4.96517	0.777835	2.52259	5.09112	1.03001	2.89988	4.17728	0.699203	3.35988	2.66109	0.448255	3.71504	5.45598	1.33714	3.20886	5.35875	1.58145	3.95238	6.66721	2.54048	3.32019	6.60398	2.26373	3.17235	5.07086	1.78375	4.32305	5.48929	3.66508	2.09941	4.66584	3.97132	1.45626	4.86062	3.98931	1.95702	3.88208
3/29_8	Sox10-Cre x Efnb1	Sox10-CreTg/o; Efnb1+/Δ	E14.5	6.67106	1.70335	3.40048	6.00695	1.75813	4.1843	5.30931	1.02149	2.44505	4.42734	0.737584	1.84362	4.65073	0.752179	2.42057	3.61601	0.634531	2.44759	2.02712	0.730642	2.71214	5.05187	0.824194	2.74484	4.79841	0.757896	3.40403	6.50855	1.38205	3.54301	6.36269	1.22755	3.30623	4.69359	0.881049	4.05009	5.90979	3.22545	2.82824	5.35058	4.01751	2.42956	5.38668	3.78859	2.88127	4.57146
5/1_1	Sox10-Cre x Efnb1	Sox10-CreTg/o; Efnb1+/Δ	E14.5	7.61011	3.24946	4.24802	6.72209	3.19315	4.96325	6.59946	1.9137	3.32152	6.04632	1.2618	2.58558	5.97941	1.41053	3.11638	4.99582	0.913496	3.12141	3.28047	0.547838	3.073	6.36712	1.70498	3.6443	5.96834	1.71791	4.30663	7.456	2.85654	4.45601	7.47407	2.65205	4.22706	5.71266	1.88141	4.79878	6.46044	4.32503	3.21026	5.76726	4.87168	2.4613	5.84115	4.71012	3.02156	4.78364
5/1_5	Sox10-Cre x Efnb1	Sox10-CreTg/o; Efnb1+/Δ	E14.5	6.87789	3.9876	3.75859	6.22371	3.77637	4.534	6.22738	2.48576	2.95697	5.63096	1.63764	2.30368	5.74624	1.8962	2.84373	4.85517	1.28212	2.99409	3.35316	0.600618	3.22783	6.03893	2.23513	3.26002	5.76827	2.16962	3.94817	6.86626	3.57812	3.88189	6.89176	3.38429	3.69936	5.44969	2.20706	4.45774	5.53719	4.81532	2.79746	4.66993	5.14665	2.16906	4.83364	5.02534	2.71075	3.8402
5/27_2	Sox10-Cre x Efnb1	Sox10-CreTg/o; Efnb1+/Δ	E14.5	7.05603	2.36006	3.91933	6.4254	2.45626	4.65548	5.69453	1.40042	3.10895	4.83468	0.88015	2.56499	5.00669	1.04739	3.05691	3.93718	0.83205	3.28603	2.20093	0.907987	3.63155	5.47535	1.20943	3.40554	5.18468	1.23738	4.18211	6.88285	2.0537	4.10486	6.78522	1.87727	3.89583	5.07524	1.4676	4.80399	6.1337	3.66604	3.0999	5.45724	4.42611	2.46904	5.53231	4.25154	2.99918	4.6692
7/27_1	Sox10-Cre x Efnb1	Sox10-CreTg/o; Efnb1+/Δ	E14.5	6.76921	2.3503	3.17367	6.16981	2.42976	3.94717	5.30867	1.54131	2.52456	4.42473	1.26025	1.97621	4.58924	1.33132	2.39834	3.55513	1.1593	2.77609	1.97852	1.32678	3.11907	5.05122	1.36151	2.79835	4.82886	1.34069	3.56985	6.57831	2.02542	3.39337	6.41574	1.80677	3.18871	4.71126	1.56758	4.15823	5.93697	3.76688	2.62621	5.30991	4.52044	2.12721	5.45394	4.35804	2.64288	4.58528
5/1_3	Sox10-Cre x Efnb1	Sox10-CreTg/o; Efnb1Δ/Y	E14.5	7.14266	3.24776	4.10404	6.30022	3.17559	4.9251	6.16506	1.95826	3.20773	5.50616	1.22518	2.49026	5.53868	1.38932	3.05905	4.49728	0.913358	3.09931	2.97265	0.539016	3.08477	5.9644	1.70067	3.4676	5.60622	1.7089	4.14336	7.01188	2.8905	4.32041	6.94102	2.65638	4.08093	5.3448	1.85099	4.69911	5.95916	4.21418	3.17658	5.16658	4.8149	2.44091	5.25107	4.6632	3.00817	4.17052
5/1_4	Sox10-Cre x Efnb1	Sox10-CreTg/o; Efnb1Δ/Y	E14.5	7.05422	1.09802	4.25923	6.13849	1.25665	5.04723	5.63064	0.670294	2.95279	4.87961	0.597972	2.03333	4.9158	0.631378	2.54652	3.81114	0.67042	2.47215	2.10926	1.24169	2.33415	5.32744	0.565157	3.16037	4.95688	0.561802	3.78261	6.74259	0.804516	4.31139	6.64712	0.723646	4.00323	4.69257	0.666879	4.38509	6.64362	2.85802	3.64166	6.33126	3.87281	2.99549	6.26319	3.5696	3.53985	5.40334
5/1_8	Sox10-Cre x Efnb1	Sox10-CreTg/o; Efnb1Δ/Y	E14.5	7.04422	1.85296	5.17252	6.08015	2.07395	5.79288	5.92523	0.855479	4.05094	5.24456	0.331902	3.20163	5.24946	0.51654	3.72667	4.07167	0.394884	3.58329	2.14614	0.677455	3.40494	5.5591	0.730995	4.31586	5.12662	0.888114	4.86606	6.7789	1.54398	5.33039	6.70921	1.33654	5.09089	4.76788	1.11566	5.27171	6.45605	3.10625	3.93635	6.06558	3.79064	3.03573	6.00423	3.67556	3.61985	5.06988
5/8_2	Sox10-Cre x Efnb1	Sox10-CreTg/o; Efnb1Δ/Y	E14.5	7.0622	3.20693	3.8519	6.29311	3.10015	4.77221	6.05064	1.90355	3.03325	5.40615	1.20052	2.45389	5.46808	1.38094	2.96766	4.48389	0.886135	3.12916	2.9866	0.48077	3.43545	5.85603	1.66242	3.44979	5.59869	1.6675	4.15653	6.98606	2.86741	4.05532	6.91105	2.62604	3.81327	5.32788	1.84051	4.66762	5.75583	4.12756	3.01083	4.80574	4.68155	2.332	5.01909	4.51712	2.90505	3.97345
5/8_4	Sox10-Cre x Efnb1	Sox10-CreTg/o; Efnb1Δ/Y	E14.5	7.45835	1.6987	3.65642	6.72759	1.79739	4.53877	5.88796	1.00396	2.73257	4.97287	0.680481	2.05968	5.13701	0.801745	2.60147	4.03965	0.635485	2.71559	2.40407	0.807901	2.8926	5.59386	0.86306	3.09463	5.45426	0.864491	3.80166	7.20458	1.38101	3.77497	7.06291	1.25044	3.5302	5.29392	0.959707	4.34478	6.49499	3.30563	2.95297	5.93571	4.16607	2.45932	5.98122	3.92243	3.0123	5.05876
5/27_7	Sox10-Cre x Efnb1	Sox10-CreTg/o; Efnb1Δ/Y	E14.5	7.40759	1.82219	2.65278	6.93839	1.92799	3.79838	5.60915	0.994853	2.29148	4.40722	0.62475	1.94765	4.80195	0.716147	2.40414	3.71094	0.59999	2.86202	1.95516	0.869559	3.64912	5.49886	0.809047	2.67801	5.55342	0.85078	3.50141	7.21837	1.45466	2.88723	7.02428	1.30802	2.69608	5.54018	1.01428	4.07689	6.3091	3.34257	2.3051	5.53506	4.32741	1.9563	5.75206	4.05163	2.44099	4.97872
5/30a_2	Sox10-Cre x Efnb1	Sox10-CreTg/o; Efnb1Δ/Y	E14.5	7.1407	4.67645	4.25183	6.26573	4.3618	5.05479	6.54413	3.08047	3.42171	6.11621	2.15586	2.74184	6.11749	2.37129	3.26228	5.2478	1.5948	3.29953	3.80322	0.720475	3.37277	6.38536	2.77288	3.75304	6.07299	2.75988	4.48867	7.10238	4.26101	4.46108	7.12503	4.04504	4.22915	5.76745	2.84614	4.95633	5.70121	5.23268	3.25708	4.67995	5.58766	2.54628	4.87325	5.45959	3.1203	3.68723
5/30b_1	Sox10-Cre x Efnb1	Sox10-CreTg/o; Efnb1Δ/Y	E14.5	6.91802	3.41436	3.77117	6.33349	3.30819	4.65178	5.74463	2.09916	3.09267	4.99565	1.443	2.56647	5.19477	1.63093	3.03916	4.20062	1.1287	3.33764	2.85459	0.736687	3.74068	5.65529	1.89431	3.41235	5.54912	1.88278	4.17086	6.85164	3.03436	3.87542	6.73919	2.81886	3.73395	5.37845	2.05345	4.70067	5.45677	4.41752	3.131	4.60337	4.92182	2.69193	4.8241	4.78671	3.1846	3.74844
5/30b_3	Sox10-Cre x Efnb1	Sox10-CreTg/o; Efnb1Δ/Y	E14.5	6.9058	3.20602	3.00107	6.48924	3.25189	4.06007	5.63359	1.83721	2.74642	4.8022	1.06209	2.42981	5.07597	1.33817	2.85402	4.1735	0.873231	3.38816	2.73334	0.548333	4.14212	5.55066	1.68187	3.12659	5.54722	1.79569	3.88221	6.87993	2.8642	3.25287	6.74288	2.63843	3.09627	5.50816	2.03337	4.43775	5.32286	4.14276	2.49739	4.41153	4.56574	2.03818	4.65308	4.47264	2.48764	3.68475
5/30b_6	Sox10-Cre x Efnb1	Sox10-CreTg/o; Efnb1Δ/Y	E14.5	6.44286	1.69667	2.35592	6.10574	1.80716	3.44308	4.70093	0.917126	2.10753	3.6131	0.649044	1.8622	4.0299	0.721498	2.2483	3.07507	0.716015	2.80927	1.81501	0.934099	3.54261	4.59342	0.791284	2.47413	4.66758	0.777871	3.22378	6.27058	1.37332	2.54608	6.06037	1.20815	2.3528	4.72389	0.9976	3.79446	5.46792	3.21584	2.05466	4.66685	4.00291	1.7839	4.97976	3.75032	2.20046	4.19697
3/29_7	Sox10-Cre x Efnb1	Efnb1lox/+	E14.5	2.72691	0.432386	5.16904	2.72027	1.41124	5.56115	1.5607	1.10389	4.07856	1.10136	1.38077	3.22975	1.1983	1.49915	3.61875	0.808018	2.44232	3.54388	0.56049	3.94662	2.91343	1.40008	1.40635	4.28413	1.40752	1.85556	4.76342	2.42751	0.573304	5.27308	2.23676	0.564416	5.0891	1.55238	2.27943	5.12791	3.7574	1.08586	3.98186	4.18949	1.36776	3.15229	4.12106	1.48313	3.59242	4.50381
5/1_6	Sox10-Cre x Efnb1	Efnb1lox/+	E14.5	7.26218	1.96809	4.30636	6.41841	2.29965	5.09195	5.79712	1.12401	3.57737	4.97059	0.703229	2.86706	5.08109	0.848306	3.38743	3.98916	0.739918	3.52999	2.20881	1.01165	3.43889	5.54313	1.01864	3.91253	5.27135	1.24383	4.55795	7.05571	1.69898	4.50714	6.91369	1.49366	4.32398	5.06079	1.50772	5.0438	6.44613	3.23523	3.23951	5.98586	3.76446	2.43562	6.0378	3.77172	2.96953	5.16122
5/8_1	Sox10-Cre x Efnb1	Efnb1lox/+	E14.5	6.93046	2.49304	3.81442	6.147	2.51065	4.70059	5.70805	1.49008	3.05149	4.96876	1.06284	2.3958	5.08193	1.12301	2.88778	4.07328	0.782075	3.12638	2.43388	0.660237	3.25153	5.42783	1.28694	3.39525	5.22135	1.27172	4.06892	6.80522	2.18394	3.99647	6.69888	1.9946	3.7886	5.02034	1.36308	4.54564	5.81563	3.73337	3.12503	5.15959	4.22303	2.48451	5.26086	4.14731	2.99313	4.2658
5/8_3	Sox10-Cre x Efnb1	Efnb1lox/+	E14.5	7.46616	1.84458	4.18927	6.57766	1.84349	5.0111	6.1225	1.13225	3.12861	5.44848	0.912418	2.41539	5.44512	0.943234	2.83472	4.42119	0.695935	2.94017	2.66504	0.775779	2.87701	5.8309	0.959972	3.41682	5.55386	0.943261	4.05224	7.2864	1.51186	4.29133	7.16506	1.36934	4.04454	5.37058	1.00058	4.6243	6.59185	3.2747	3.56887	6.11245	4.04356	2.98862	6.11005	3.86096	3.49672	5.20116
5/8_5	Sox10-Cre x Efnb1	Efnb1lox/+	E14.5	0.452101	1.08543	3.50857	1.09423	1.36214	4.38603	0.843958	2.81337	3.13981	1.17199	3.67917	2.6443	1.13275	3.48526	3.08543	1.76199	4.21696	3.53282	3.10343	5.28435	3.91997	0.882523	3.02384	3.48865	1.07581	3.00655	4.14188	0.349978	1.37564	3.73355	0.334561	1.67668	3.55949	1.3557	2.83412	4.68868	2.06644	0.951112	2.67586	2.82017	1.07457	2.06741	2.71973	0.982748	2.50369	3.72066
5/27_1	Sox10-Cre x Efnb1	Efnb1lox/+	E14.5	6.53384	2.27406	3.56146	6.01372	2.37574	4.40142	5.22004	1.25747	3.06413	4.52239	0.928837	2.39786	4.6863	1.06905	2.82365	3.80877	0.860911	3.11609	2.03678	0.986165	3.31174	5.0779	1.11805	3.24943	4.91352	1.10114	3.95302	6.50067	2.05677	3.66315	6.36014	1.83403	3.48127	4.77591	1.30771	4.49471	5.56141	3.415	2.94591	5.33453	3.9273	2.46641	5.29235	3.82927	2.83592	4.79575
5/30a_4	Sox10-Cre x Efnb1	Efnb1lox/+	E14.5	7.30277	2.81914	3.43284	6.62312	2.70632	4.54017	5.82153	1.77595	2.88153	5.03669	1.45197	2.27354	5.18392	1.46392	2.70647	4.15415	1.05811	3.09797	2.46634	0.91987	3.4942	5.69628	1.55744	3.22392	5.58224	1.53809	3.95672	7.17539	2.42051	3.62807	7.04338	2.25881	3.45506	5.53577	1.68874	4.58385	5.99081	4.06869	3.1198	5.29446	4.65963	2.57002	5.47473	4.51081	3.10491	4.51514
7/11_5	Sox10-Cre x Efnb1	Efnb1lox/+	E14.5	7.15555	3.37656	3.58474	6.45464	3.13712	4.56333	6.15094	2.04704	2.91626	5.56594	1.55653	2.34821	5.62737	1.57709	2.79025	4.72148	0.977569	3.05997	3.17923	0.435515	3.33909	6.02036	1.77845	3.2389	5.82272	1.73699	3.93533	7.14731	3.02615	3.7813	7.06747	2.79533	3.57758	5.69261	1.85108	4.5341	5.76337	4.22599	3.06278	4.98756	4.57807	2.54292	5.14867	4.50968	3.01192	4.11558
7/11_6	Sox10-Cre x Efnb1	Efnb1lox/+	E14.5	6.96822	2.54564	3.32685	6.26814	2.54591	4.22142	5.56364	1.52781	2.64181	4.78447	1.18006	2.0625	4.89929	1.21637	2.49881	3.92384	0.887001	2.96	2.21902	0.833432	3.1905	5.38314	1.33639	3.00128	5.26395	1.37559	3.68645	6.85166	2.21929	3.43916	6.72325	2.0102	3.2338	5.14203	1.55379	4.28969	5.80245	3.79057	2.6562	5.06423	4.3601	2.01827	5.23149	4.2253	2.54479	4.3072
7/27_2	Sox10-Cre x Efnb1	Efnb1lox/+	E14.5	6.1155	1.20327	2.73393	5.63755	1.61441	3.664	4.46224	0.729492	2.37452	3.53992	0.544387	2.0203	3.75525	0.642562	2.3681	2.89242	0.676831	2.81642	1.42019	1.0573	3.53708	4.25817	0.616761	2.77306	4.28974	0.712245	3.47905	5.95997	0.997684	2.92734	5.72199	0.845468	2.77243	4.2963	0.946609	3.95898	5.37659	2.61171	2.09408	4.83447	3.33919	1.61957	5.04506	3.21133	2.08359	4.37784
3/6_4	Sox10-Cre x Efnb1	Efnb1lox/Y	E14.5	0.667459	0.649554	4.35275	1.31488	1.34276	4.97905	0.554234	2.17975	3.33219	0.607853	2.79997	2.61613	0.624934	2.74853	3.12039	1.09253	3.69398	3.09267	2.03786	4.90451	2.92697	0.522944	2.4634	3.57675	0.785632	2.71297	4.2447	0.517173	0.957109	4.48307	0.402124	1.15768	4.27248	1.14138	2.78789	4.72383	2.198	0.566791	3.34491	2.7407	0.590803	2.63819	2.74624	0.631291	3.1088	3.7135
3/6_5	Sox10-Cre x Efnb1	Efnb1lox/Y	E14.5	0.485191	1.11791	3.62395	1.22024	1.58347	4.48319	0.966064	2.63827	2.772	1.36342	3.18988	2.05656	1.31758	3.17615	2.51602	2.05377	3.98227	2.70834	3.30501	4.92525	2.80033	1.04522	2.89827	3.00647	1.21488	3.07522	3.64272	0.426069	1.47852	3.74873	0.407636	1.68503	3.54975	1.49948	3.07917	4.24071	2.0913	0.605006	2.92149	2.83994	0.467274	2.2801	2.7011	0.496053	2.73698	3.78429
3/6_7	Sox10-Cre x Efnb1	Efnb1lox/Y	E14.5	1.94729	0.296037	4.0575	2.23801	1.10441	4.83552	1.16581	1.72468	3.30783	0.9015	2.37323	2.63311	0.961763	2.28895	3.1572	0.956289	3.29755	3.16085	1.27525	4.87453	3.17639	1.04697	1.96858	3.57742	1.1527	2.21359	4.19687	1.69972	0.497188	4.24102	1.51249	0.640686	4.07839	1.46471	2.40673	4.69677	3.29383	1.01968	3.13206	3.76976	1.37391	2.41606	3.77983	1.32276	2.95049	4.40585
3/29_1	Sox10-Cre x Efnb1	Efnb1lox/Y	E14.5	2.71312	0.227722	3.99418	2.58567	1.14189	4.83317	1.67063	1.40092	2.92672	1.34542	1.98703	2.16457	1.36762	1.89059	2.64959	0.938203	3.00596	2.73166	0.752797	4.63522	2.82186	1.43802	1.55187	3.16639	1.29363	1.90613	3.84548	2.38016	0.368567	4.17554	2.18213	0.449301	3.90094	1.34836	2.21912	4.3607	4.02048	1.38123	3.30044	4.57569	1.9614	2.62556	4.39829	1.86699	3.17093	4.78951
3/29_2	Sox10-Cre x Efnb1	Efnb1lox/Y	E14.5	6.62288	3.727	4.733	5.63538	3.52448	5.31572	6.04312	2.29352	3.78458	5.74018	1.67572	3.01063	5.64922	1.76109	3.48879	4.77672	1.13138	3.43609	3.27093	0.447441	3.11953	5.8319	2.04217	4.04549	5.39143	2.05222	4.56539	6.58861	3.41801	4.90543	6.60434	3.17662	4.68932	4.97121	2.1759	5.00111	5.51987	4.35123	3.48763	4.99086	4.59877	2.67614	4.957	4.5792	3.16616	3.86422
5/1_2	Sox10-Cre x Efnb1	Efnb1lox/Y	E14.5	7.13871	2.57526	4.20964	6.22878	2.55005	5.06466	5.89765	1.42981	3.26686	5.36048	1.15586	2.45434	5.37347	1.18224	2.97436	4.3643	0.825847	2.98008	2.61733	0.65392	2.89922	5.6891	1.24738	3.54637	5.37976	1.20952	4.16426	7.0046	2.26498	4.3948	6.92488	2.06848	4.14951	5.11483	1.3171	4.68646	6.05392	3.856	3.35411	5.49879	4.40689	2.67797	5.52237	4.25677	3.17172	4.68225
5/30a_1	Sox10-Cre x Efnb1	Efnb1lox/Y	E14.5	7.26335	2.24326	2.74449	6.76518	2.35532	3.89422	5.68009	1.17802	2.55958	4.8113	0.755134	2.14387	5.02405	0.851137	2.58539	4.04088	0.512185	3.16682	2.35105	0.517238	3.86041	5.55994	1.02566	2.90477	5.58332	1.11276	3.69236	7.16991	1.8971	3.00049	6.99608	1.68017	2.84005	5.64026	1.36365	4.31542	5.89473	3.47873	2.29364	5.09935	4.04135	1.8088	5.31658	3.94001	2.25902	4.47402
5/30a_6	Sox10-Cre x Efnb1	Efnb1lox/Y	E14.5	7.06786	2.5795	4.03659	6.25814	2.58445	4.90596	5.76128	1.54363	3.17499	5.06283	1.13664	2.4774	5.18266	1.21566	3.01129	4.10549	0.851751	3.15446	2.18425	0.733131	3.36581	5.58188	1.33521	3.47691	5.32149	1.39114	4.18729	6.93216	2.25143	4.18823	6.79799	2.03057	4.01094	5.17185	1.57996	4.79728	5.94217	3.79743	3.22745	5.35009	4.31808	2.55242	5.43072	4.23169	3.11056	4.42363
7/11_2	Sox10-Cre x Efnb1	Efnb1lox/Y	E14.5	0.337322	3.80646	3.49718	1.00584	3.73742	4.49367	1.93231	4.58688	2.90159	2.62903	4.75682	2.34671	2.53388	4.74914	2.75956	3.62084	4.91206	3.09698	5.20769	4.80259	3.48084	2.10363	4.73754	3.25937	2.22818	4.70744	3.87811	0.493018	4.11509	3.67609	0.667914	4.29139	3.5223	2.27152	4.50992	4.51162	1.34447	2.31029	3.04762	1.89036	1.71896	2.4457	1.78093	1.8672	2.9762	2.62583
5/30a_7	Sox10-Cre x Efnb1	Efnb1lox/Y	E14.5	5.8967	5.01566	2.91437	5.41245	4.72704	3.96257	5.53553	3.30781	2.52442	5.23748	2.33253	2.1995	5.34388	2.5587	2.59519	4.82487	1.67303	3.12773	3.72197	0.565439	3.75363	5.60989	3.03267	2.94845	5.49505	3.05362	3.68164	6.04771	4.74835	3.12832	6.08113	4.4869	2.95964	5.32432	3.23571	4.26437	4.1458	4.98483	2.37419	3.27674	4.86046	1.89637	3.49085	4.94328	2.35389	2.4652
[truncated: 20 more columns]
