# Supplementary material for: Aberrant cell segregation in the craniofacial primordium and the emergence of facial dysmorphology in craniofrontonasal syndrome
Source: PLoS Genet. 2020 Feb 24;16(2):e1008300. doi: 10.1371/journal.pgen.1008300 (PMC7058351; doi:10.1371/journal.pgen.1008300)
Supplement: S5 Table — (XLSX) [file pgen.1008300.s015.xlsx]

## Sheet: E11_5_LandmarkDataset
	Analysis.Group	Genotype	Age	L1.x	L1.y	L1.z	L3.x	L3.y	L3.z	L4.x	L4.y	L4.z	L5.x	L5.y	L5.z	L6.x	L6.y	L6.z	L8.x	L8.y	L8.z	L9.x	L9.y	L9.z	L11.x	L11.y	L11.z	L12.x	L12.y	L12.z	L14.x	L14.y	L14.z	L15.x	L15.y	L15.z	L16.x	L16.y	L16.z	L20.x	L20.y	L20.z	L23.x	L23.y	L23.z	L25.x	L25.y	L25.z	L26.x
8/21_3	Actin-Cre x Efnb1	b-actin-CreTg/o; Efnb1Δ/Y	E11.5	3.73321	2.44585	0.628024	2.77693	3.14464	0.668865	2.5128	3.41869	0.933296	2.48725	3.48725	1.20084	2.82993	3.4582	0.627687	3.69007	3.72358	1.15851	3.61327	3.89542	1.29736	3.00265	4.15449	1.20396	2.89533	4.11883	1.36321	2.58257	3.89788	1.03862	2.75674	3.78579	0.733792	3.52633	4.38131	1.80915	2.73626	3.70887	1.56298	2.51606	2.98086	0.736223	2.63753	2.27989	1.464	2.51253
8/21_7	Actin-Cre x Efnb1	b-actin-CreTg/o; Efnb1Δ/Y	E11.5	1.85903	2.38794	0.935081	3.17266	3.20701	0.491821	3.71244	3.52262	0.616999	3.8653	3.63069	0.943151	3.43641	3.1345	0.521643	3.58124	2.30222	1.27131	3.80873	2.36535	1.38301	4.22346	2.92769	0.928209	4.26886	3.15266	1.0896	4.04799	3.29689	0.687205	3.88572	3.04977	0.530704	4.45585	2.536	1.7637	4.1666	3.35609	1.3557	3.1912	3.52148	0.49577	2.52059	3.94904	1.21666	2.67662
8/21_10	Actin-Cre x Efnb1	b-actin-CreTg/o; Efnb1Δ/Y	E11.5	3.98786	2.18212	0.469641	3.07701	3.22843	0.627822	2.73958	3.62177	0.986545	2.75373	3.61351	1.37596	3.12338	3.54353	0.723202	4.07782	3.56612	1.34543	4.00436	3.74668	1.49637	3.33795	4.14997	1.33324	3.17401	4.10203	1.49746	2.95102	4.00559	1.12947	3.12238	3.92006	0.844636	3.92108	4.19531	2.02414	3.07497	3.82728	1.76465	2.74115	3.20244	0.72488	2.60835	2.2837	1.30962	2.47048
8/12b_2	Actin-Cre x Efnb1	b-actin-CreTg/o; Efnb1Δ/Y	E11.5	4.14933	1.99038	0.701418	2.95864	2.77525	0.542134	2.60591	3.08835	0.67289	2.50949	3.24389	0.985466	3.10759	3.05076	0.456632	3.93033	3.4645	1.13295	3.76216	3.67537	1.17985	3.01682	3.83798	0.849441	2.86241	3.82017	1.03866	2.64342	3.46614	0.691494	2.90656	3.3749	0.474463	3.49688	4.26268	1.53482	2.67627	3.44512	1.22657	2.72311	2.52136	0.594476	2.69519	1.96109	1.44013	2.51837
8/12b_3	Actin-Cre x Efnb1	b-actin-CreTg/o; Efnb1Δ/Y	E11.5	2.65198	1.59948	0.61573	2.35713	2.94762	0.654263	2.26127	3.39079	0.824943	2.30942	3.5411	1.17014	2.59069	3.12255	0.607158	3.62707	2.89758	1.25538	3.65099	3.12097	1.36719	3.05657	3.75714	1.03712	2.89737	3.80209	1.2211	2.54888	3.68116	0.861325	2.77071	3.48463	0.613551	3.66674	3.75654	1.72946	2.66428	3.59553	1.53623	2.07765	2.96342	0.704986	1.63474	2.4176	1.47417	1.56557
8/12b_7	Actin-Cre x Efnb1	b-actin-CreTg/o; Efnb1Δ/Y	E11.5	3.22797	1.32505	0.52235	2.99712	2.49859	0.354133	2.93491	3.05985	0.391878	2.94202	3.30245	0.751351	3.26614	2.66863	0.314787	4.09833	2.54095	1.10347	4.12836	2.80834	1.12271	3.67627	3.37674	0.624431	3.52356	3.51018	0.765156	3.2089	3.31312	0.402455	3.46915	3.05787	0.257453	4.22142	3.48966	1.40749	3.24703	3.37335	1.08082	2.66885	2.59991	0.373895	2.08041	2.29951	1.27319	1.98183
8/12c_5	Actin-Cre x Efnb1	b-actin-CreTg/o; Efnb1Δ/Y	E11.5	3.71461	1.50708	0.612353	2.97219	2.54636	0.634488	2.83657	2.89991	0.863435	2.84014	3.05998	1.12798	3.15644	2.7958	0.581923	4.22458	2.90687	1.05979	4.20821	3.09725	1.1191	3.44886	3.49698	0.967032	3.3742	3.50243	1.14042	3.04892	3.31764	0.853809	3.12609	3.17299	0.559967	4.17117	3.7393	1.57026	3.13227	3.25128	1.35702	2.71293	2.49117	0.766021	2.5622	1.85792	1.73458	2.52591
8/12c_8	Actin-Cre x Efnb1	b-actin-CreTg/o; Efnb1Δ/Y	E11.5	3.57243	1.62731	0.659596	2.99324	2.93598	0.647327	2.89955	3.33895	0.853933	2.95418	3.48604	1.1939	3.2305	3.14592	0.559339	4.29974	3.03811	1.0404	4.30992	3.23084	1.10136	3.77346	3.76369	0.954886	3.63975	3.81312	1.20338	3.22398	3.67524	0.876415	3.27394	3.48989	0.629396	4.37869	3.86853	1.50588	3.27312	3.59257	1.4619	2.69169	2.886	0.791235	2.49494	2.26978	1.66197	2.38069
8/19_1	Actin-Cre x Efnb1	b-actin-CreTg/o; Efnb1Δ/Y	E11.5	3.52522	3.07929	0.533191	3.24569	4.35123	0.923397	3.0946	4.70899	1.24501	3.00696	4.69545	1.57299	3.45533	4.51845	1.044	4.07397	3.93554	1.70827	4.05772	4.07997	1.85694	3.74185	4.80653	1.8167	3.57714	4.80403	1.9583	3.38568	4.89109	1.56873	3.56827	4.83101	1.31582	4.03937	4.45743	2.55145	3.23128	4.62874	1.98375	2.97925	4.43964	0.905684	2.26208	3.72036	1.18538	2.13266
8/19_7	Actin-Cre x Efnb1	b-actin-CreTg/o; Efnb1Δ/Y	E11.5	2.71387	1.77665	0.842138	2.23835	2.85543	0.947666	2.11418	3.41498	1.2016	2.26376	3.60381	1.58147	2.41807	3.08486	0.852407	3.70275	3.15525	1.23442	3.73325	3.44325	1.34613	2.84374	3.85936	1.06964	2.76082	3.91314	1.31935	2.37747	3.72591	1.09808	2.49654	3.49777	0.820763	3.64856	4.02035	1.45739	2.55896	3.75304	1.75939	1.94801	2.90509	1.17293	1.88201	2.32967	2.09344	1.89201
1/8_4	Actin-Cre x Efnb1	b-actin-CreTg/o; Efnb1Δ/Y	E11.5	2.24741	2.12118	0.384467	2.50445	2.7788	1.00892	2.48784	2.87473	1.35827	2.39171	2.80298	1.53693	2.70718	2.74741	1.12182	2.74307	1.86389	1.38111	2.73709	1.86743	1.56587	2.88889	2.27237	1.88983	2.75095	2.33998	1.96264	2.78361	2.71944	1.78243	2.93619	2.71908	1.47452	2.78696	1.63539	2.25173	2.24471	2.38794	1.99068	2.40112	2.96985	1.07494	1.47601	2.72727	1.08313	1.42417
1/8_5	Actin-Cre x Efnb1	b-actin-CreTg/o; Efnb1Δ/Y	E11.5	2.02939	2.1132	0.274061	2.85085	2.71945	0.843918	3.01804	2.87235	1.27552	2.94694	2.78245	1.48853	3.13681	2.70298	0.977654	2.88621	1.65156	1.22519	2.992	1.65324	1.41378	3.43103	2.1035	1.58315	3.35075	2.1678	1.75865	3.36005	2.60755	1.50608	3.39102	2.54924	1.1447	3.25172	1.45078	2.10808	2.85517	2.4188	1.93128	2.84413	2.99501	0.990298	1.75572	2.94626	1.30313	1.81591
1/8_7	Actin-Cre x Efnb1	b-actin-CreTg/o; Efnb1Δ/Y	E11.5	2.70693	2.26025	0.581949	3.28562	2.24263	1.5888	3.28283	2.12282	2.04155	3.11941	2.01431	2.14115	3.45646	2.05917	1.70636	2.98983	1.16026	1.43075	2.99443	1.04461	1.56584	3.33546	1.25396	2.06105	3.20047	1.24737	2.20198	3.41474	1.6903	2.19208	3.58709	1.78594	1.84591	2.8485	0.563852	2.02106	2.7378	1.65656	2.24196	3.25441	2.45429	1.81271	2.23043	2.72754	1.86261	2.19247
1/23A_3	Actin-Cre x Efnb1	b-actin-CreTg/o; Efnb1Δ/Y	E11.5	0.903153	1.86103	0.898247	0.756751	1.87841	1.68089	0.874355	1.90108	2.08855	1.07479	1.92419	2.15541	0.689178	2.05404	1.90214	1.32443	2.67596	1.57599	1.38407	2.73947	1.73233	1.17477	2.75457	2.23263	1.28347	2.64779	2.29426	0.87646	2.34812	2.31517	0.69246	2.40561	2.10831	1.80113	3.12543	2.18162	1.52754	2.19735	2.22838	0.710216	1.71592	1.91477	1.48363	1.21284	1.5977	1.56366
1/23B_1	Actin-Cre x Efnb1	b-actin-CreTg/o; Efnb1Δ/Y	E11.5	1.65031	2.74049	0.353991	1.8535	4.0743	1.28865	1.88595	4.3386	1.89882	1.8808	4.15667	2.23221	2.04596	4.16371	1.48764	2.71894	3.26338	1.5998	2.80871	3.31808	1.89518	2.69374	4.06968	2.11413	2.51258	4.08451	2.34424	2.32037	4.34961	2.06909	2.39311	4.36291	1.74191	3.0715	3.36974	2.52648	1.97283	3.73226	2.40256	1.67505	4.20036	1.50361	0.848814	3.43601	1.70139	0.833272
4/7b_1	Actin-Cre x Efnb1	b-actin-CreTg/o; Efnb1Δ/Y	E11.5	2.30654	1.86986	0.593663	2.97689	2.85051	1.22494	3.12403	3.15645	1.64068	2.98401	3.10576	1.90353	3.19385	2.87756	1.3631	3.08626	1.85134	1.81109	3.17944	1.94225	2.05672	3.55234	2.56606	2.19249	3.43399	2.65416	2.3265	3.42853	2.9352	2.05978	3.48481	2.85844	1.66155	3.33382	1.95874	2.80418	2.8141	2.77589	2.26354	2.93519	3.13806	1.2815	1.84677	3.06069	1.39456	1.82662
4/9_5	Actin-Cre x Efnb1	b-actin-CreTg/o; Efnb1Δ/Y	E11.5	1.8775	2.15199	0.348377	2.28515	3.00487	0.869537	2.37025	3.36865	1.4598	2.31746	3.32914	1.71207	2.5987	3.07862	1.07793	2.68936	2.16697	1.4605	2.79262	2.2315	1.70127	2.97977	2.86498	1.88469	2.85453	2.90604	2.06122	2.7607	3.24597	1.7673	2.84294	3.19773	1.44194	3.05866	2.18046	2.3889	2.31766	2.88949	2.11256	2.15213	3.28022	1.03434	1.19324	2.98742	1.33299	1.1606
4/9_7	Actin-Cre x Efnb1	b-actin-CreTg/o; Efnb1Δ/Y	E11.5	3.03639	1.75271	0.824677	3.31898	1.84352	1.44251	3.40884	1.86073	1.95898	3.21494	1.83871	2.13666	3.48046	1.6639	1.62478	2.84284	0.923491	1.63039	2.82824	0.860727	1.91366	3.27415	1.09902	2.28906	3.17946	1.18221	2.40174	3.43619	1.49362	2.26954	3.62411	1.49577	1.96355	2.63989	0.56789	2.51541	2.78359	1.60808	2.34683	3.39538	2.06344	1.60337	2.47664	2.49534	1.53745	2.44142
4/9_8	Actin-Cre x Efnb1	b-actin-CreTg/o; Efnb1Δ/Y	E11.5	2.8023	1.4166	0.404956	3.68891	1.41627	1.35475	3.77128	1.48454	1.87915	3.59704	1.56023	2.0556	3.73576	1.26347	1.55728	2.75733	0.709129	1.67968	2.76183	0.685884	1.91728	3.31774	0.748487	2.26056	3.28704	0.928108	2.39832	3.67296	1.11411	2.18104	3.74549	0.96154	1.85135	2.56776	0.535922	2.61821	3.07327	1.4889	2.30074	3.83003	1.63545	1.48321	3.14368	2.4596	1.38247	3.15221
4/11b_5	Actin-Cre x Efnb1	b-actin-CreTg/o; Efnb1Δ/Y	E11.5	3.15644	2.05353	0.600828	3.60188	2.2857	1.66297	3.52064	2.30795	2.15304	3.3498	2.22725	2.31073	3.74408	2.15251	1.96002	3.2193	1.19559	1.68602	3.2103	1.1247	1.94516	3.54674	1.3857	2.43431	3.42102	1.48669	2.55698	3.63407	1.8978	2.50221	3.85855	1.85601	2.16453	2.97263	0.744249	2.56538	2.90747	1.81649	2.46584	3.56015	2.4865	1.91606	2.5443	2.81496	1.64878	2.40726
4/11b_7	Actin-Cre x Efnb1	b-actin-CreTg/o; Efnb1Δ/Y	E11.5	2.78729	2.17947	0.382862	3.42182	1.60219	1.2497	3.45696	1.4531	1.71451	3.30981	1.47506	1.91029	3.39206	1.34864	1.31763	2.26321	1.06956	1.2295	2.22091	0.950541	1.45518	2.89845	0.765262	1.78417	2.88793	0.882321	1.99274	3.26003	1.02248	1.85834	3.33902	1.01247	1.52817	1.96994	0.645128	2.03854	2.77332	1.53067	2.15821	3.56611	1.7455	1.41157	3.16099	2.73424	1.69698	3.1999
8/21_1	Actin-Cre x Efnb1	b-actin-CreTg/o; Efnb1Δ/Y	E11.5	3.60244	2.86241	0.440821	3.34455	3.42568	1.25997	3.37287	3.43937	1.64374	3.49181	3.23741	1.8473	3.56034	3.63815	1.42392	4.50977	3.12566	1.34338	4.57788	3.14864	1.55633	4.32902	3.54631	1.93948	4.24609	3.42308	2.0688	3.77934	3.72535	1.86708	3.86381	3.77021	1.55252	4.92939	3.01413	2.21236	3.86829	3.14246	2.06898	3.04951	3.3953	1.42271	2.80831	2.39444	1.41341	2.7832
8/21_9	Actin-Cre x Efnb1	b-actin-CreTg/o; Efnb1+/Δ	E11.5	3.59416	2.10991	0.748307	2.93575	3.27881	0.638814	2.74569	3.78873	0.838407	2.80109	3.88473	1.17555	3.1553	3.47554	0.515624	4.04946	3.55313	1.1065	4.03559	3.78735	1.1869	3.50951	4.26961	0.933038	3.40068	4.32777	1.14856	3.06525	4.18779	0.833438	3.18468	3.96645	0.562308	4.11356	4.43186	1.57339	3.13922	4.05175	1.43588	2.60643	3.21821	0.728173	2.43687	2.77319	1.62434	2.31103
8/12c_6	Actin-Cre x Efnb1	b-actin-CreTg/o; Efnb1+/Δ	E11.5	3.57918	2.22914	0.396341	3.07159	3.16866	0.415849	2.93607	3.48952	0.636867	2.92885	3.57282	0.892926	3.28476	3.37785	0.396235	4.06514	3.17776	1.14281	4.04642	3.35014	1.25333	3.72379	3.88513	1.01633	3.58689	3.9239	1.14546	3.27174	3.88055	0.699648	3.45586	3.68778	0.47295	4.10063	3.97401	1.67895	3.20645	3.68655	1.32637	2.76489	3.12988	0.447179	2.46183	2.44292	1.21563	2.33865
8/19_4	Actin-Cre x Efnb1	b-actin-CreTg/o; Efnb1+/Δ	E11.5	2.96518	3.50894	0.39184	3.06799	4.61034	0.776994	3.09548	4.99534	1.26022	3.02918	4.92951	1.60738	3.35908	4.68648	0.905092	3.81749	3.86161	1.52062	3.90167	3.93548	1.72099	3.90067	4.68226	1.73129	3.73262	4.74111	1.89974	3.49617	5.04809	1.47732	3.67771	4.88551	1.21677	4.11422	4.13317	2.40444	3.30298	4.70879	1.92938	2.81699	4.81917	0.864357	1.9631	4.32291	1.21365	1.90188
8/19_9	Actin-Cre x Efnb1	b-actin-CreTg/o; Efnb1+/Δ	E11.5	3.39919	3.05684	0.252519	2.67404	3.94186	0.872315	2.49846	4.18007	1.29941	2.51732	4.11644	1.69035	2.79987	4.1829	1.03508	3.81325	3.94975	1.45858	3.77687	4.05803	1.67373	3.27437	4.52753	1.82083	3.09428	4.44163	1.97543	2.70734	4.51829	1.54088	2.94496	4.5127	1.24937	3.75914	4.33134	2.405	2.89525	4.09337	2.0216	2.38777	3.89194	0.966887	2.26319	2.89402	1.22415	2.12461
1/7_1	Actin-Cre x Efnb1	b-actin-CreTg/o; Efnb1+/Δ	E11.5	2.17394	3.14526	0.646492	2.39042	3.62675	1.93508	2.41294	3.59057	2.42383	2.35741	3.42331	2.58765	2.65503	3.62658	2.15352	2.99034	2.64737	1.81527	2.99161	2.53258	2.08559	3.10175	2.97637	2.54862	2.89947	2.91263	2.72984	2.82706	3.35285	2.64958	2.89596	3.52478	2.40287	3.14507	2.2057	2.70977	2.29585	2.86173	2.60395	2.24842	3.77372	2.13764	1.32403	3.35469	1.95401	1.22442
1/7_2	Actin-Cre x Efnb1	b-actin-CreTg/o; Efnb1+/Δ	E11.5	2.79939	2.26283	0.648315	3.19691	2.55571	1.43017	3.27721	2.583	1.93456	3.13605	2.49959	2.08175	3.4378	2.44564	1.67358	2.92793	1.51623	1.61231	2.90257	1.46342	1.77839	3.37921	1.58025	2.13789	3.23379	1.70988	2.34822	3.52318	2.11888	2.24837	3.64745	2.21903	1.93313	2.87796	1.05077	2.35839	2.82616	2.13525	2.31732	3.2186	2.77338	1.65096	2.21878	2.92856	1.64167	2.15347
1/7_7	Actin-Cre x Efnb1	b-actin-CreTg/o; Efnb1+/Δ	E11.5	2.60084	2.21251	0.370405	3.13349	2.71316	0.924366	3.26963	2.87549	1.39805	3.14178	2.81303	1.61123	3.42005	2.68129	1.17339	3.05258	1.7008	1.40179	3.09285	1.70499	1.63955	3.53055	2.04815	1.83501	3.42671	2.17491	2.01655	3.55975	2.56013	1.76597	3.63107	2.44319	1.40076	3.2665	1.57414	2.34646	2.883	2.52652	2.01782	3.17811	2.98682	1.10484	2.0038	3.03494	1.13978	2.0389
1/7_8	Actin-Cre x Efnb1	b-actin-CreTg/o; Efnb1+/Δ	E11.5	2.95479	2.0721	0.373647	1.85979	2.35974	0.945893	1.54249	2.2679	1.4181	1.7021	2.13018	1.52197	1.77105	2.58785	1.1102	2.65944	2.69891	1.63004	2.54765	2.70976	1.84447	1.94416	2.87487	1.91757	1.85093	2.68006	2.03559	1.57114	2.63038	1.70233	1.688	2.81195	1.37084	2.35534	2.74586	2.57869	1.90217	2.04012	1.84552	1.64978	2.23261	0.912599	1.98975	1.23602	0.89723	1.83098
1/22_4	Actin-Cre x Efnb1	b-actin-CreTg/o; Efnb1+/Δ	E11.5	3.09493	1.63695	0.732737	3.48642	1.95697	1.90298	3.42267	1.98919	2.24969	3.24338	1.95983	2.34761	3.60085	1.81317	2.0486	3.11708	0.908974	1.94561	3.01534	0.875135	2.14906	3.33848	1.16767	2.60582	3.22877	1.28295	2.6965	3.44619	1.64518	2.6175	3.71101	1.5678	2.31507	2.71697	0.612715	2.784	2.79863	1.66773	2.49545	3.48768	2.16799	1.96604	2.56402	2.58467	1.65255	2.50652
1/22_5	Actin-Cre x Efnb1	b-actin-CreTg/o; Efnb1+/Δ	E11.5	2.86353	1.38338	0.551792	3.37786	1.33135	1.41342	3.45953	1.39596	1.75308	3.32933	1.49892	1.88144	3.35697	1.07563	1.52882	2.3996	0.922514	1.69656	2.39125	0.945954	1.90425	2.94139	0.901965	2.26224	2.92477	1.05278	2.35649	3.26009	1.10374	2.19463	3.33108	0.878646	1.87777	2.18412	0.99508	2.64723	2.87524	1.64986	2.15844	3.58791	1.51722	1.39357	3.2104	2.42734	1.2216	3.24375
1/22_6	Actin-Cre x Efnb1	b-actin-CreTg/o; Efnb1+/Δ	E11.5	1.92921	2.71337	0.607449	1.51665	2.989	1.39473	1.46109	2.98035	1.8247	1.53799	2.83471	1.92959	1.64102	3.23949	1.69124	2.52003	2.94409	1.69952	2.56402	2.91068	1.86712	2.19988	3.18425	2.26259	2.15592	3.03867	2.35501	1.77286	3.19656	2.23642	1.78843	3.38123	1.92935	2.86972	2.78978	2.53898	1.94004	2.60705	2.25603	1.26076	2.95949	1.55695	1.22099	2.01609	1.35738	1.1897
1/22_8	Actin-Cre x Efnb1	b-actin-CreTg/o; Efnb1+/Δ	E11.5	1.1668	2.20714	0.649816	0.948863	2.53611	1.42396	1.0138	2.57591	1.96132	1.16862	2.47506	2.06547	1.01496	2.78	1.64354	2.03803	2.82282	1.46367	2.15614	2.83012	1.69412	1.79372	3.04359	2.15003	1.77653	2.89748	2.26906	1.29656	2.92767	2.20643	1.2011	3.07683	1.87	2.62557	2.87597	2.28641	1.71687	2.28939	2.30142	0.771165	2.45136	1.70752	0.9789	1.44277	1.78316	0.996878
1/22_9	Actin-Cre x Efnb1	b-actin-CreTg/o; Efnb1+/Δ	E11.5	2.53313	2.68296	0.522595	2.8411	3.16136	1.63258	2.81301	3.17275	2.16394	2.68941	3.09188	2.27651	3.03492	3.10909	1.85109	3.00763	2.1037	1.70511	3.00908	2.03744	1.93878	3.18517	2.43597	2.40195	3.0142	2.46859	2.54796	3.06289	2.89511	2.42722	3.25738	2.9308	2.13576	2.90761	1.67505	2.56051	2.4899	2.59677	2.38626	2.73729	3.37465	1.8067	1.77863	3.27147	1.61155	1.68922
1/23A_6	Actin-Cre x Efnb1	b-actin-CreTg/o; Efnb1+/Δ	E11.5	1.56467	2.27405	0.293789	1.69038	3.07146	0.841649	1.73918	3.24059	1.25848	1.76425	3.13086	1.46632	1.91457	3.25468	0.994227	2.55395	2.46621	1.10682	2.65741	2.50554	1.31892	2.64877	3.05152	1.53237	2.53333	3.03185	1.71023	2.26814	3.36561	1.51847	2.27955	3.40011	1.20916	3.00076	2.46815	1.94105	1.99956	2.74941	1.85737	1.54567	3.25972	1.06136	0.87006	2.50542	1.37645	0.869708
1/23B_2	Actin-Cre x Efnb1	b-actin-CreTg/o; Efnb1+/Δ	E11.5	2.3233	2.58895	0.274785	1.71968	3.58053	1.28293	1.56893	3.71585	1.83606	1.57916	3.50179	2.08215	1.85407	3.71763	1.44741	2.74505	3.22732	1.72629	2.73423	3.25753	1.98313	2.30333	3.75896	2.26341	2.14269	3.65868	2.40769	1.83588	3.89578	2.05522	2.00005	3.96192	1.76215	2.82286	3.1815	2.69644	1.79267	3.09919	2.26055	1.50443	3.60261	1.3792	1.03412	2.61125	1.27531	0.903266
1/23B_5	Actin-Cre x Efnb1	b-actin-CreTg/o; Efnb1+/Δ	E11.5	1.95101	3.13802	0.810914	1.83543	3.57299	1.92699	1.75867	3.48378	2.45452	1.71499	3.23347	2.54988	2.02328	3.60448	2.23777	2.66684	2.76673	2.02655	2.67142	2.68478	2.26063	2.52798	3.05344	2.74424	2.34092	2.9934	2.86009	2.09753	3.42538	2.76427	2.26145	3.59876	2.48488	2.78227	2.31041	2.85724	1.79049	2.73314	2.62352	1.60138	3.64931	2.15039	0.857628	2.92746	1.76071	0.791977
1/23B_6	Actin-Cre x Efnb1	b-actin-CreTg/o; Efnb1+/Δ	E11.5	1.68369	2.53694	0.431721	1.17004	3.12059	1.22486	1.06783	3.23215	1.82193	1.15716	3.10418	2.02989	1.24103	3.32531	1.42186	2.32138	3.14368	1.58926	2.29467	3.21403	1.86253	1.85532	3.54486	2.12795	1.74424	3.41421	2.29326	1.40202	3.52576	2.06458	1.36863	3.59545	1.71064	2.53677	3.21432	2.5427	1.54545	2.74889	2.31384	0.937029	3.07618	1.40652	0.881259	1.97584	1.46113	0.844195
4/7b_3	Actin-Cre x Efnb1	b-actin-CreTg/o; Efnb1+/Δ	E11.5	2.61307	2.46837	0.41782	2.85833	3.3766	1.06789	2.86099	3.72762	1.51727	2.74644	3.69172	1.77838	3.06988	3.46499	1.23295	3.20175	2.55276	1.79683	3.18733	2.61224	1.99299	3.36384	3.25371	2.1021	3.19144	3.37584	2.216	3.22439	3.65706	1.79228	3.30021	3.5386	1.44858	3.29273	2.6091	2.71572	2.52727	3.25757	2.13938	2.71366	3.62886	1.08797	1.64161	3.34108	1.14807	1.5552
4/7b_5	Actin-Cre x Efnb1	b-actin-CreTg/o; Efnb1+/Δ	E11.5	2.73122	3.329	0.906547	2.6822	3.77416	2.23171	2.55216	3.76057	2.68143	2.40813	3.59876	2.80994	2.80541	3.72648	2.41868	3.07365	2.62425	2.23902	3.02342	2.56609	2.46061	3.03023	3.05774	2.98018	2.83883	3.04089	3.0742	2.85662	3.58768	2.9808	3.07988	3.61273	2.68768	2.96115	2.16728	3.05723	2.20482	3.03273	2.74379	2.52107	3.90931	2.32897	1.52866	3.63727	1.86415	1.41456
4/7b_6	Actin-Cre x Efnb1	b-actin-CreTg/o; Efnb1+/Δ	E11.5	2.27401	2.72341	0.469636	2.16017	3.43964	1.12662	2.06564	3.57328	1.56873	2.01676	3.47905	1.70583	2.32259	3.54727	1.31435	2.79591	2.66482	1.62839	2.77739	2.6894	1.79714	2.77803	3.24325	2.03955	2.60365	3.24777	2.1603	2.42086	3.61634	1.87916	2.59266	3.60734	1.61725	2.97842	2.55334	2.4686	2.05539	3.05708	2.0207	1.93696	3.61384	1.18868	1.17072	2.94134	1.13458	1.0863
4/9_4	Actin-Cre x Efnb1	b-actin-CreTg/o; Efnb1+/Δ	E11.5	1.91986	1.94925	0.375888	1.99822	3.21247	0.714189	2.00852	3.54071	1.03189	1.98478	3.53583	1.24301	2.232	3.31755	0.736464	2.78051	2.58828	1.27273	2.85611	2.73793	1.50419	2.83973	3.35589	1.44793	2.67392	3.44285	1.60598	2.43673	3.62509	1.22319	2.51327	3.50228	0.910433	3.05955	3.05817	2.13716	2.06738	3.19886	1.73323	1.7737	3.33205	0.710973	1.01493	2.78418	1.13582	0.964258
4/11_2	Actin-Cre x Efnb1	b-actin-CreTg/o; Efnb1+/Δ	E11.5	2.4652	2.42112	0.327917	1.53228	2.91674	0.935575	1.2366	2.941	1.40184	1.25798	2.84912	1.62786	1.49413	3.1325	1.13729	2.46456	3.08688	1.62481	2.39468	3.13638	1.85831	1.79826	3.4099	1.97524	1.71516	3.23988	2.14056	1.38441	3.2824	1.78126	1.50824	3.39513	1.44173	2.32581	3.2227	2.61314	1.61259	2.65797	2.00489	1.24486	2.82026	1.01706	1.32428	1.74402	1.06889	1.20895
4/11_7	Actin-Cre x Efnb1	b-actin-CreTg/o; Efnb1+/Δ	E11.5	2.36778	2.07809	0.275816	3.18563	1.70969	0.803616	3.4633	1.56301	1.32068	3.36373	1.59354	1.52127	3.29704	1.43065	0.949944	2.38583	0.991374	1.18497	2.42252	0.914597	1.42887	3.02147	0.790721	1.55223	3.09029	0.933776	1.73063	3.38649	1.09067	1.49033	3.33476	1.1139	1.0849	2.3684	0.591759	2.06711	2.97583	1.544	1.8503	3.42474	1.81248	0.962332	2.9771	2.70864	1.31421	3.07271
4/11b_3	Actin-Cre x Efnb1	b-actin-CreTg/o; Efnb1+/Δ	E11.5	2.29638	2.39912	0.321548	2.95483	2.98341	1.20386	3.07947	3.02871	1.74311	2.9867	2.92946	1.97644	3.18237	2.90903	1.39003	3.07049	1.82404	1.39824	3.12617	1.75951	1.64841	3.48252	2.17323	1.9578	3.35742	2.24851	2.15287	3.42299	2.73657	1.95434	3.50805	2.74968	1.63553	3.2446	1.41914	2.30862	2.72385	2.4639	2.23245	2.87679	3.22227	1.41283	1.8035	3.13376	1.55775	1.78009
4/11b_8	Actin-Cre x Efnb1	b-actin-CreTg/o; Efnb1+/Δ	E11.5	2.47354	2.63953	0.627338	2.81275	3.06488	1.78383	2.73853	3.01875	2.16302	2.60094	2.87522	2.2818	2.99709	2.97492	1.93328	2.93044	1.88201	1.70649	2.95762	1.80905	1.97616	3.16821	2.20074	2.4324	3.03839	2.24468	2.55447	3.07819	2.67909	2.47297	3.2707	2.76628	2.12578	2.904	1.39889	2.62004	2.45151	2.38735	2.46704	2.68229	3.24592	1.91013	1.59668	3.05546	1.62158	1.49028
8/21_2	Actin-Cre x Efnb1	Efnb1WT	E11.5	3.17008	2.35824	0.593069	2.57252	3.58531	0.847216	2.4673	4.07978	1.21956	2.55377	4.13405	1.52788	2.77311	3.84405	0.815948	3.825	3.63738	1.14051	3.87942	3.87995	1.34035	3.33636	4.46526	1.26691	3.19987	4.47651	1.55016	2.78959	4.39808	1.22681	2.8681	4.25433	0.898109	3.94713	4.41764	1.8733	3.00142	4.26131	1.84953	2.28406	3.62432	0.991868	2.16482	2.71748	1.7162	2.05293
8/21_4	Actin-Cre x Efnb1	Efnb1WT	E11.5	2.58361	2.8755	0.420103	2.50167	4.04267	0.852109	2.5708	4.53923	1.28074	2.73547	4.48338	1.62379	2.75631	4.20709	0.803848	3.68691	3.75496	1.05015	3.7803	3.96855	1.21163	3.48669	4.63637	1.30894	3.36646	4.64024	1.56576	2.95017	4.72718	1.32345	2.97711	4.60888	0.958737	4.15339	4.22559	1.8117	3.23206	4.45355	1.79086	2.25562	4.139	1.025	1.88304	3.52778	1.68893	1.86288
8/21_5	Actin-Cre x Efnb1	Efnb1WT	E11.5	3.5396	2.44289	0.518494	3.02185	3.72282	0.689515	2.85378	4.24488	1.03212	2.82978	4.29642	1.3824	3.22687	3.93584	0.736737	4.14759	3.71963	1.3826	4.15869	3.91346	1.58441	3.54949	4.56073	1.31665	3.39962	4.56252	1.50771	3.17242	4.50618	1.17388	3.32773	4.35273	0.852179	4.12648	4.43192	2.10571	3.23373	4.40388	1.80648	2.72769	3.71842	0.741398	2.25195	3.00855	1.36644	2.12333
8/12b_1	Actin-Cre x Efnb1	Efnb1WT	E11.5	4.34954	2.2307	0.734576	3.20333	3.42457	0.686352	2.98623	3.69966	0.908212	2.97977	3.71509	1.21045	3.4477	3.56843	0.640034	4.32431	3.46652	1.3804	4.22645	3.73762	1.48488	3.62165	4.17415	1.32069	3.39967	4.12116	1.4283	3.19543	4.00793	1.10852	3.44645	3.88993	0.768056	4.05587	4.20121	2.0454	3.14202	3.7971	1.56503	3.02689	3.24768	0.620095	2.60369	2.46249	1.20202	2.37205
8/12b_4	Actin-Cre x Efnb1	Efnb1WT	E11.5	3.04638	1.43745	0.856664	2.67858	2.60306	0.640463	2.58728	3.13421	0.730873	2.63526	3.33162	1.02957	2.90895	2.74845	0.544572	3.82126	2.74506	1.12918	3.83668	2.98432	1.18596	3.34463	3.51558	0.873752	3.2118	3.58989	1.05492	2.93212	3.43753	0.761483	3.00004	3.2024	0.522355	3.91063	3.7233	1.48701	3.02299	3.51111	1.32261	2.39976	2.64487	0.684258	1.98208	2.30898	1.61074	1.86834
8/12c_1	Actin-Cre x Efnb1	Efnb1WT	E11.5	4.38524	1.81051	0.519121	3.52125	2.63842	0.600181	3.32219	2.93111	0.828016	3.34169	2.97831	1.10169	3.58707	2.86475	0.571091	4.5189	3.06757	1.09179	4.46632	3.22815	1.19357	3.94057	3.61408	1.07707	3.8111	3.5784	1.22162	3.5082	3.36896	0.871692	3.67246	3.2468	0.60013	4.39239	3.7818	1.71555	3.58123	3.22903	1.41405	3.28608	2.58298	0.638004	3.25831	1.78615	1.38662	3.07714
8/12c_4	Actin-Cre x Efnb1	Efnb1WT	E11.5	3.04131	1.69898	0.775761	2.69771	3.20239	0.525516	2.61322	3.76233	0.713517	2.67924	3.85777	1.02379	2.90165	3.39562	0.453302	3.83796	3.21255	1.06291	3.87504	3.39642	1.13799	3.42296	4.03398	0.863065	3.2788	4.09603	1.02289	2.97966	3.98464	0.665182	3.06072	3.73374	0.430496	3.99146	4.05268	1.55989	3.00732	3.87757	1.36038	2.39151	3.23091	0.579386	1.94772	2.7822	1.38698	1.85595
8/19_2	Actin-Cre x Efnb1	Efnb1WT	E11.5	3.65871	2.23884	0.714476	3.34655	3.73152	0.716786	3.19186	4.27032	0.977377	3.10231	4.33099	1.33556	3.56095	3.93257	0.822393	4.19733	3.5791	1.6556	4.21621	3.77206	1.79552	3.8861	4.46388	1.49308	3.61517	4.51885	1.58527	3.46725	4.50512	1.2589	3.68146	4.35278	0.981013	4.13025	4.21667	2.37864	3.22049	4.22987	1.70375	3.06043	3.8506	0.684251	2.28645	3.25104	1.07702	2.17758
8/19_5	Actin-Cre x Efnb1	Efnb1WT	E11.5	3.77147	3.1952	0.561387	2.52278	3.88549	0.711996	2.0688	4.14089	0.993452	2.0165	4.13274	1.41969	2.52664	4.15137	0.775634	3.26232	4.52225	1.44641	3.12462	4.69936	1.62733	2.46344	4.84412	1.37574	2.26185	4.71684	1.5376	2.08503	4.47774	1.13644	2.35247	4.47856	0.860609	2.89272	5.01563	2.19176	2.18231	4.36572	1.75428	2.26516	3.75128	0.756664	2.33995	2.85327	1.23897	2.14087
1/8_3	Actin-Cre x Efnb1	Efnb1WT	E11.5	1.8988	1.90704	0.207364	2.04655	2.6989	0.659457	2.0674	2.89514	0.952386	2.05745	2.82161	1.15	2.32993	2.8209	0.74432	2.63652	2.01862	1.11324	2.69862	2.07092	1.30032	2.82671	2.59098	1.45874	2.6919	2.59795	1.59707	2.58447	2.93222	1.34137	2.63338	2.89726	0.999196	2.96486	2.08489	1.97271	2.2343	2.54049	1.70493	1.90225	2.94078	0.78514	1.16897	2.37932	0.97434	1.12215
1/8_8	Actin-Cre x Efnb1	Efnb1WT	E11.5	1.74573	2.85367	0.305509	1.6521	3.58934	1.16528	1.62136	3.75246	1.78143	1.65351	3.45455	1.99513	1.84866	3.73004	1.38794	2.55005	3.03977	1.5185	2.62595	3.0519	1.78569	2.45927	3.55337	2.14521	2.27207	3.46613	2.30735	1.97082	3.77998	2.10362	2.07513	3.89468	1.70844	2.89745	2.87843	2.41192	1.80975	3.02823	2.18295	1.4202	3.6987	1.38329	0.825974	2.90698	1.43728	0.750498
1/22_1	Actin-Cre x Efnb1	Efnb1WT	E11.5	2.2774	1.88825	0.230855	3.13931	2.53036	0.981633	3.3323	2.73524	1.5287	3.17187	2.62288	1.73007	3.30487	2.46021	1.04639	3.16753	1.48746	1.38186	3.27413	1.52466	1.64579	3.68434	2.05305	1.84574	3.57546	2.1919	1.99212	3.58206	2.48168	1.72177	3.652	2.42849	1.33963	3.39879	1.44553	2.3856	3.04039	2.33207	2.00795	3.11545	2.76978	1.05151	2.13144	2.92906	1.23543	2.17893
1/22_2	Actin-Cre x Efnb1	Efnb1WT	E11.5	2.2208	1.98177	0.247619	2.96919	2.54762	0.972012	3.11563	2.65002	1.46488	3.00353	2.57127	1.68826	3.19239	2.45731	1.13238	2.95294	1.50548	1.30378	2.99319	1.4691	1.52782	3.39753	1.9288	1.83804	3.29693	1.95921	1.98591	3.34817	2.30626	1.81299	3.44477	2.31949	1.4452	3.12628	1.2869	2.21674	2.8532	2.17612	1.93636	2.96934	2.79726	1.13235	2.02589	2.96457	1.28246	2.04161
1/22_7	Actin-Cre x Efnb1	Efnb1WT	E11.5	1.75389	1.60968	0.420031	1.07691	1.63352	1.27374	0.95173	1.66562	1.78811	1.08734	1.66453	1.9554	0.949936	1.85924	1.42086	1.68602	2.50296	1.48261	1.70505	2.57987	1.7202	1.16676	2.45608	2.09233	1.25873	2.32387	2.25248	0.952166	2.10229	2.08493	0.823202	2.12166	1.69945	1.80334	2.81461	2.38687	1.58547	1.83373	2.20887	0.944044	1.46287	1.44736	1.64918	0.76201	1.54547	1.63829
1/23A_1	Actin-Cre x Efnb1	Efnb1WT	E11.5	2.78576	2.30255	0.5161	3.43522	2.13978	1.5129	3.47623	2.06426	1.98178	3.32378	2.01095	2.14018	3.51994	1.97986	1.61919	2.85479	1.18022	1.44287	2.85337	1.07378	1.63005	3.32551	1.20443	2.1146	3.21593	1.2769	2.2309	3.54278	1.66678	2.1187	3.62704	1.66098	1.77785	2.61949	0.643104	2.17575	2.82388	1.79	2.24843	3.48145	2.2616	1.69957	2.64213	2.90714	1.81711	2.60414
4/7b_4	Actin-Cre x Efnb1	Efnb1WT	E11.5	2.25769	2.46089	0.33231	3.25954	2.64747	1.25554	3.47926	2.61999	1.72049	3.39912	2.50423	1.91349	3.45199	2.50644	1.23623	3.14684	1.57619	1.13847	3.23076	1.4254	1.35291	3.74061	1.79735	1.72924	3.67698	1.81584	1.90859	3.73638	2.27348	1.80047	3.75291	2.31419	1.39858	3.42177	0.995967	1.90936	3.13999	2.11803	2.04695	3.25481	2.83741	1.40127	2.33564	3.05339	1.72064	2.37429
4/9_1	Actin-Cre x Efnb1	Efnb1WT	E11.5	2.85105	3.06098	0.91911	2.87036	3.37687	2.2018	2.78469	3.37359	2.68412	2.60567	3.20673	2.87483	3.04249	3.30743	2.36392	3.18534	2.29125	2.22967	3.14245	2.17774	2.45973	3.18981	2.6504	2.99964	2.96318	2.65976	3.11434	2.93708	2.99837	3.02104	3.20098	3.20915	2.6917	3.02342	1.8028	3.05605	2.40078	2.74247	2.84827	2.72869	3.54872	2.27272	1.77809	3.41134	1.89842	1.62503
4/9_2	Actin-Cre x Efnb1	Efnb1WT	E11.5	3.02111	1.74424	0.436746	3.86542	2.25076	1.45004	4.02384	2.40079	1.99981	3.80422	2.39387	2.31966	3.99412	2.11171	1.63632	3.47299	1.2036	1.86447	3.51721	1.1841	2.15814	4.06278	1.61029	2.44231	3.95298	1.81296	2.60657	4.10266	2.04963	2.38938	4.25801	1.98763	2.01739	3.48247	1.14654	2.8908	3.40662	2.14135	2.42594	3.86208	2.51928	1.54465	2.94672	2.96411	1.54584	2.92181
4/9_9	Actin-Cre x Efnb1	Efnb1WT	E11.5	2.07143	2.54274	0.313577	1.70079	3.70467	0.992359	1.65534	4.13593	1.63936	1.72958	4.06199	1.96286	1.87494	3.93114	1.20927	2.8279	3.54236	1.4009	2.94485	3.6468	1.65063	2.45654	4.3112	1.83005	2.27729	4.25177	2.03028	2.02414	4.33437	1.80653	2.05324	4.27672	1.36177	3.14073	3.85579	2.29189	2.01814	3.75095	2.22151	1.46451	3.79461	1.24053	1.07964	2.92099	1.59183	0.999436
4/11_1	Actin-Cre x Efnb1	Efnb1WT	E11.5	2.21363	1.84294	0.286084	3.19751	1.25962	1.0787	3.51748	1.15296	1.68978	3.40258	1.27067	1.98096	3.24871	0.994728	1.30641	2.21229	0.863992	1.59708	2.26448	0.795551	1.87812	2.93726	0.600522	2.09614	3.05102	0.786546	2.27713	3.31661	0.843753	2.02725	3.30162	0.728011	1.6141	2.17501	0.715448	2.62025	2.98123	1.36172	2.20575	3.4495	1.3691	1.25979	3.24149	2.40644	1.36576	3.37445
4/11_3	Actin-Cre x Efnb1	Efnb1WT	E11.5	2.42082	1.91825	0.489217	2.89586	1.2182	1.4229	3.01184	0.995625	2.02402	2.85201	1.15595	2.31813	2.81778	0.978414	1.61973	1.80505	1.09796	1.65293	1.727	1.02064	1.89067	2.26035	0.638014	2.23833	2.35779	0.765034	2.43817	2.71988	0.75342	2.22368	2.75221	0.681098	1.87612	1.41252	0.898956	2.51975	2.48143	1.38821	2.4634	3.0958	1.2409	1.63604	3.1386	2.25675	1.77083	3.20165
4/11_5	Actin-Cre x Efnb1	Efnb1WT	E11.5	2.35575	1.82493	0.259007	3.37714	1.25128	1.29614	3.59795	1.11619	1.90669	3.38662	1.23827	2.23049	3.30613	1.00227	1.45238	2.3026	0.851811	1.59831	2.32413	0.72491	1.86328	3.03976	0.568734	2.18265	3.10059	0.727556	2.39109	3.45038	0.787179	2.09604	3.41539	0.694028	1.75682	2.21166	0.6089	2.60394	3.06206	1.32432	2.39346	3.56436	1.41	1.46687	3.28805	2.39314	1.57389	3.34672
4/11_6	Actin-Cre x Efnb1	Efnb1WT	E11.5	1.72922	2.54108	0.527812	1.00649	2.99137	1.83044	0.917317	2.88634	2.45346	1.10594	2.65431	2.65032	1.09596	3.12145	2.08224	2.19389	3.11629	2.04309	2.28237	3.10425	2.29292	1.60403	3.25438	2.82535	1.59062	3.02043	2.92424	1.24707	3.09902	2.76468	1.21115	3.33377	2.42614	2.45124	3.00307	3.00858	1.39876	2.46114	2.75089	0.88172	2.85513	2.03366	0.866385	1.80155	1.78014	0.850259
4/11_8	Actin-Cre x Efnb1	Efnb1WT	E11.5	2.03996	1.75732	0.266136	2.98211	2.62308	0.712553	3.36106	3.04572	1.15456	3.22664	2.97865	1.58616	3.24604	2.63314	0.853266	3.1967	1.75905	1.36512	3.3385	1.78429	1.60622	3.77211	2.46094	1.52409	3.69369	2.64251	1.7565	3.64816	2.80763	1.48739	3.64684	2.74896	1.03813	3.69583	1.88697	2.21781	3.16877	2.77453	1.83462	2.97258	2.88246	0.832413	2.0868	3.09611	1.18218	2.0992
4/11b_1	Actin-Cre x Efnb1	Efnb1WT	E11.5	0.788413	1.68845	0.969781	0.660918	1.73989	2.261	0.843832	1.75851	2.81995	1.0444	1.75776	2.91655	0.6394	1.96575	2.47054	1.30454	2.57211	2.03489	1.46117	2.68229	2.2607	1.15362	2.59141	2.86615	1.34914	2.46117	2.98854	0.946191	2.1507	3.05743	0.66681	2.24686	2.73057	1.92806	2.95734	2.7177	1.54518	1.95249	2.80256	0.64939	1.54056	2.51613	1.27914	0.91651	2.09593	1.45161
4/11b_2	Actin-Cre x Efnb1	Efnb1WT	E11.5	2.66399	2.67096	0.937963	2.86114	2.98797	2.21375	2.75917	2.93397	2.79081	2.59314	2.79608	2.89926	3.01932	2.86432	2.43051	2.92116	1.87017	2.11794	2.88596	1.74019	2.3884	3.08309	2.09179	2.92878	2.8774	2.13051	3.0886	2.92958	2.54492	3.04656	3.16472	2.66703	2.74813	2.7598	1.33821	2.93815	2.36191	2.34433	2.90023	2.73097	3.18947	2.40654	1.77552	3.16463	2.04407	1.65331
4/11b_4	Actin-Cre x Efnb1	Efnb1WT	E11.5	1.7364	1.86337	0.463205	1.04077	1.7619	1.46363	0.950356	1.73459	2.00146	1.14973	1.7503	2.20817	0.931776	1.93506	1.62463	1.62949	2.75542	1.65117	1.62869	2.82218	1.9439	1.09152	2.58688	2.3477	1.21246	2.40517	2.49348	0.935219	2.16638	2.34218	0.762073	2.19837	1.92549	1.78239	3.0578	2.58928	1.58108	1.97434	2.36777	0.973629	1.54536	1.63093	1.87317	0.961427	1.60654	1.87244
4/11b_6	Actin-Cre x Efnb1	Efnb1WT	E11.5	2.06152	3.04365	0.472223	0.850933	2.71368	0.852377	0.489595	2.46209	1.28406	0.525707	2.35388	1.55724	0.648009	2.84041	1.09344	1.28522	3.42018	1.82757	1.1556	3.3741	2.0447	0.482112	3.012	2.0298	0.517635	2.83678	2.11717	0.348417	2.65143	1.69737	0.38864	2.92382	1.44329	0.933488	3.20592	2.72877	0.950898	2.34113	1.95697	0.707935	2.41766	0.885964	1.4374	1.71469	0.976817	1.34786
[truncated: 20 more columns]
